# Supplementary material for: Distribution of Human T-Lymphotropic Virus (HTLV) and Hepatitis C Co-infection in Bahia, Brazil
Source: PLoS One. 2020 Jul 21;15(7):e0223087. doi: 10.1371/journal.pone.0223087 (PMC7373273; doi:10.1371/journal.pone.0223087)
Supplement: S1 Table — (XLSX) [file pone.0223087.s001.xlsx]

## Sheet: Codes
Code	Code	Gender	City	HTLV serology	HCV serology	Age
Patient # 1	937	FEM	Aurelino Leal	Non-reactive	Non-reactive	39.9945
Patient # 2	1334	MASC	Salvador	Non-reactive	Reactive	50.8528
Patient # 3	2798	FEM	Nazare	Non-reactive	Non-reactive	30.9049
Patient # 4	4076	FEM	Salvador	Non-reactive	Non-reactive	26.6064
Patient # 5	4681	MASC	Salvador	Non-reactive	Non-reactive	53.0951
Patient # 6	5044	MASC	Salvador	Non-reactive	Non-reactive	31.7317
Patient # 7	5105	FEM	Salvador	Non-reactive	Non-reactive	34.8528
Patient # 8	5171	FEM	Missing data	Non-reactive	Non-reactive	38.1109
Patient # 9	5260	FEM	Jacobina	Non-reactive	Non-reactive	36.9172
Patient # 10	5999	MASC	Salvador	Non-reactive	Non-reactive	47.206
Patient # 11	6077	FEM	Salvador	Non-reactive	Non-reactive	63.3292
Patient # 12	6083	FEM	Missing data	Non-reactive	Non-reactive	43.2936
Patient # 13	6174	MASC	Salvador	Non-reactive	Non-reactive	72.2765
Patient # 14	6372	FEM	Simoes Filho	Non-reactive	Non-reactive	33.5524
Patient # 15	7239	MASC	Santo Antonio de Jesus	Non-reactive	Non-reactive	36.6927
Patient # 16	8310	MASC	Salvador	Non-reactive	Non-reactive	63.1513
Patient # 17	8399	MASC	Ipiau	Non-reactive	Non-reactive	36.5284
Patient # 18	8524	FEM	Simoes Filho	Non-reactive	Non-reactive	39.3949
Patient # 19	8972	FEM	Missing data	Non-reactive	Non-reactive	55.9069
Patient # 20	9029	FEM	Salvador	Non-reactive	Non-reactive	50.82
Patient # 21	9446	FEM	Salvador	Non-reactive	Non-reactive	38.9843
Patient # 22	9474	FEM	Itapetinga	Non-reactive	Non-reactive	43.9069
Patient # 23	9783	MASC	Salvador	Non-reactive	Non-reactive	40.9418
Patient # 24	10445	FEM	Salvador	Non-reactive	Non-reactive	40.4873
Patient # 25	10792	FEM	Ilheus	Non-reactive	Non-reactive	40.2327
Patient # 26	10825	FEM	Santo Amaro	Non-reactive	Non-reactive	53.2594
Patient # 27	10918	MASC	Senhor do Bonfim	Non-reactive	Non-reactive	46.5517
Patient # 28	11232	FEM	Salvador	Non-reactive	Non-reactive	32.3368
Patient # 29	11327	MASC	Salvador	Non-reactive	Non-reactive	37.9028
Patient # 30	11331	FEM	Salvador	Non-reactive	Non-reactive	43.4579
Patient # 31	11390	MASC	Sao Sebastiao do Passe	Non-reactive	Non-reactive	42.1711
Patient # 32	11625	FEM	Serrinha	Non-reactive	Non-reactive	40.5777
Patient # 33	11789	FEM	Missing data	Non-reactive	Non-reactive	34.0726
Patient # 34	11849	FEM	Valente	Non-reactive	Non-reactive	48.5558
Patient # 35	11962	MASC	Salvador	Non-reactive	Non-reactive	49.1745
Patient # 36	12053	FEM	Salvador	Non-reactive	Non-reactive	33.3224
Patient # 37	12105	FEM	Salvador	Non-reactive	Non-reactive	23.5811
Patient # 38	12109	FEM	Salvador	Non-reactive	Non-reactive	26.2724
Patient # 39	12266	FEM	Salvador	Non-reactive	Non-reactive	49.3744
Patient # 40	12542	FEM	Capim Grosso	Non-reactive	Non-reactive	38.8528
Patient # 41	12904	MASC	Salvador	Non-reactive	Non-reactive	33.2895
Patient # 42	13203	FEM	Salvador	Non-reactive	Non-reactive	44.7036
Patient # 43	13206	FEM	Salvador	Non-reactive	Non-reactive	49.8152
Patient # 44	13372	FEM	Salvador	Non-reactive	Non-reactive	49.9877
Patient # 45	13566	FEM	Salvador	Non-reactive	Non-reactive	53.1116
Patient # 46	13613	FEM	Sao Sebastiao do Passe	Non-reactive	Non-reactive	43.8439
Patient # 47	13624	FEM	Irara	Non-reactive	Non-reactive	39.4853
Patient # 48	13869	MASC	Salvador	Non-reactive	Non-reactive	48.0274
Patient # 49	14314	MASC	Salvador	Non-reactive	Non-reactive	78.8939
Patient # 50	14752	MASC	Salvador	Non-reactive	Non-reactive	70.3135
Patient # 51	14777	FEM	Salvador	Non-reactive	Non-reactive	35.4251
Patient # 52	14785	FEM	Santo Antonio de Jesus	Non-reactive	Non-reactive	67.551
Patient # 53	14850	FEM	Salvador	Non-reactive	Non-reactive	56.2327
Patient # 54	14889	FEM	Salvador	Non-reactive	Non-reactive	70.8446
Patient # 55	15020	FEM	Salvador	Non-reactive	Non-reactive	45.9083
Patient # 56	15059	FEM	Salvador	Non-reactive	Non-reactive	43.718
Patient # 57	15210	MASC	Missing data	Non-reactive	Non-reactive	43.666
Patient # 58	15234	FEM	Salvador	Non-reactive	Non-reactive	52.2765
Patient # 59	15392	FEM	Ribeira do Pombal	Non-reactive	Non-reactive	23.6632
Patient # 60	15470	FEM	Salvador	Non-reactive	Non-reactive	40.8022
Patient # 61	15527	FEM	Lauro de Freitas	Non-reactive	Non-reactive	38.7899
Patient # 62	15705	MASC	Salvador	Non-reactive	Non-reactive	71.0089
Patient # 63	15881	FEM	Missing data	Non-reactive	Non-reactive	32.0876
Patient # 64	15887	FEM	Salvador	Non-reactive	Non-reactive	33.744
Patient # 65	16222	MASC	Salvador	HTLV-1	Reactive	56.1232
Patient # 66	16229	FEM	Salvador	Non-reactive	Non-reactive	39.436
Patient # 67	16364	FEM	Salvador	Non-reactive	Non-reactive	43.0965
Patient # 68	16465	FEM	Missing data	Non-reactive	Non-reactive	30.3272
Patient # 69	16581	FEM	Salvador	Non-reactive	Non-reactive	42.82
Patient # 70	17194	FEM	Santo Antonio de Jesus	Non-reactive	Non-reactive	63.4825
Patient # 71	17292	FEM	Salvador	Non-reactive	Non-reactive	38.4914
Patient # 72	17371	FEM	Salvador	Non-reactive	Non-reactive	39.9014
Patient # 73	17463	FEM	Salvador	Non-reactive	Non-reactive	49.5989
Patient # 74	17703	FEM	Salvador	Non-reactive	Non-reactive	47.5373
Patient # 75	17766	FEM	Salvador	Non-reactive	Non-reactive	37.744
Patient # 76	17934	FEM	Salvador	Non-reactive	Non-reactive	28.8378
Patient # 77	18141	MASC	Salvador	Non-reactive	Non-reactive	78.4969
Patient # 78	18197	FEM	Salvador	Non-reactive	Non-reactive	74.7077
Patient # 79	18316	FEM	Salvador	Non-reactive	Non-reactive	34.2286
Patient # 80	18388	FEM	Salvador	Non-reactive	Non-reactive	28.5667
Patient # 81	18441	FEM	Salvador	Non-reactive	Non-reactive	51.0445
Patient # 82	18447	FEM	Salvador	Non-reactive	Non-reactive	40.8077
Patient # 83	18628	FEM	Salvador	Non-reactive	Non-reactive	22.3162
Patient # 84	18786	FEM	Salvador	Non-reactive	Non-reactive	33.0349
Patient # 85	18877	MASC	Salvador	Non-reactive	Non-reactive	52.5832
Patient # 86	18987	FEM	Simoes Filho	Non-reactive	Non-reactive	40.1999
Patient # 87	19114	MASC	Salvador	Non-reactive	Non-reactive	51.4333
Patient # 88	19586	FEM	Salvador	Non-reactive	Non-reactive	51.2334
Patient # 89	19618	FEM	Salvador	Non-reactive	Non-reactive	50.5133
Patient # 90	19655	FEM	Conceicao do Coite	Non-reactive	Non-reactive	36.0082
Patient # 91	20192	MASC	Salvador	Non-reactive	Non-reactive	19.1759
Patient # 92	20215	MASC	Salvador	Non-reactive	Non-reactive	46.7734
Patient # 93	21007	FEM	Salvador	Non-reactive	Non-reactive	32.4189
Patient # 94	21017	FEM	Salvador	Non-reactive	Non-reactive	48.4189
Patient # 95	21027	FEM	Salvador	Non-reactive	Non-reactive	43.3539
Patient # 96	21514	FEM	Salvador	Non-reactive	Non-reactive	34.0917
Patient # 97	21972	MASC	Salvador	Non-reactive	Non-reactive	63.2115
Patient # 98	22514	MASC	Catu	Non-reactive	Non-reactive	29.9439
Patient # 99	22628	MASC	Missing data	Non-reactive	Non-reactive	40.9035
Patient # 100	22680	FEM	Salvador	Non-reactive	Non-reactive	38.7625
Patient # 101	22850	FEM	Salvador	Non-reactive	Non-reactive	53.1964
Patient # 102	22868	FEM	Salvador	Non-reactive	Non-reactive	38.6311
Patient # 103	23004	FEM	Lauro de Freitas	Non-reactive	Non-reactive	60.7447
Patient # 104	23282	FEM	Lauro de Freitas	Non-reactive	Non-reactive	42.6256
Patient # 105	23341	FEM	Salvador	Non-reactive	Non-reactive	35.0007
Patient # 106	23442	FEM	Salvador	Non-reactive	Non-reactive	36.5859
Patient # 107	23569	FEM	Simoes Filho	Non-reactive	Non-reactive	26.872
Patient # 108	23592	FEM	Salvador	Non-reactive	Non-reactive	43.8001
Patient # 109	23835	MASC	Salvador	Non-reactive	Non-reactive	52.8898
Patient # 110	23846	MASC	Salvador	Non-reactive	Non-reactive	41.1225
Patient # 111	24115	FEM	Salvador	Non-reactive	Non-reactive	27.1157
Patient # 112	24218	FEM	Salvador	Non-reactive	Non-reactive	35.9206
Patient # 113	24239	FEM	Salvador	Non-reactive	Non-reactive	36.0684
Patient # 114	24317	FEM	Salvador	Non-reactive	Non-reactive	51.0691
Patient # 115	24574	FEM	Salvador	Non-reactive	Non-reactive	32.3121
Patient # 116	24659	FEM	Salvador	Non-reactive	Non-reactive	32.5777
Patient # 117	24969	FEM	Salvador	Non-reactive	Non-reactive	45.0815
Patient # 118	25065	FEM	Salvador	Non-reactive	Non-reactive	28.794
Patient # 119	25179	MASC	Ribeira do Pombal	Non-reactive	Non-reactive	45.2594
Patient # 120	25182	MASC	Itapetinga	Non-reactive	Non-reactive	113.993
Patient # 121	25246	FEM	Salvador	Non-reactive	Non-reactive	40.7967
Patient # 122	25330	FEM	Salvador	Non-reactive	Non-reactive	40.5777
Patient # 123	25361	MASC	Salvador	Non-reactive	Non-reactive	42.4257
Patient # 124	25364	MASC	Itaparica	Non-reactive	Non-reactive	78.4038
Patient # 125	25749	FEM	Salvador	Non-reactive	Non-reactive	42.2834
Patient # 126	25769	MASC	Salvador	Non-reactive	Non-reactive	44.6598
Patient # 127	25909	FEM	Ribeira do Pombal	Non-reactive	Non-reactive	70.434
Patient # 128	25929	FEM	Itapetinga	Non-reactive	Non-reactive	31.5647
Patient # 129	25952	FEM	Salvador	Non-reactive	Non-reactive	56.8104
Patient # 130	26042	FEM	Salvador	Non-reactive	Non-reactive	43.2471
Patient # 131	26119	FEM	Salvador	Non-reactive	Non-reactive	74.5654
Patient # 132	26183	FEM	Salvador	Non-reactive	Non-reactive	33.7659
Patient # 133	26220	FEM	Itapetinga	Non-reactive	Non-reactive	26.8583
Patient # 134	26669	FEM	Salvador	Non-reactive	Non-reactive	37.7084
Patient # 135	27101	FEM	Salvador	Non-reactive	Non-reactive	23.6003
Patient # 136	27187	MASC	Salvador	Non-reactive	Non-reactive	35.4333
Patient # 137	27777	FEM	Alagoinhas	Non-reactive	Non-reactive	37.2731
Patient # 138	27843	FEM	Salvador	Non-reactive	Non-reactive	32.6023
Patient # 139	27848	FEM	Lauro de Freitas	Non-reactive	Non-reactive	35.614
Patient # 140	27907	FEM	Salvador	Non-reactive	Non-reactive	68.1834
Patient # 141	28045	FEM	Salvador	Non-reactive	Non-reactive	38.0999
Patient # 142	28108	MASC	Salvador	Non-reactive	Non-reactive	52.4956
Patient # 143	28212	FEM	Capim Grosso	Non-reactive	Non-reactive	44.5613
Patient # 144	28264	FEM	Missing data	Non-reactive	Non-reactive	40.5311
Patient # 145	28358	FEM	Ilheus	Non-reactive	Non-reactive	40.334
Patient # 146	28385	FEM	Lauro de Freitas	Non-reactive	Non-reactive	71.6003
Patient # 147	28564	MASC	Salvador	Non-reactive	Non-reactive	66.5626
Patient # 148	28673	FEM	Salvador	Non-reactive	Non-reactive	43.989
Patient # 149	28675	MASC	Salvador	Non-reactive	Non-reactive	86.9405
Patient # 150	28825	MASC	Santo Antonio de Jesus	Non-reactive	Non-reactive	50.0342
Patient # 151	28923	MASC	Salvador	Non-reactive	Non-reactive	113.993
Patient # 152	28986	MASC	Salvador	Non-reactive	Non-reactive	70.0397
Patient # 153	29038	MASC	Salvador	Non-reactive	Reactive	52.2683
Patient # 154	29212	MASC	Simoes Filho	Non-reactive	Non-reactive	61.4593
Patient # 155	29243	MASC	Salvador	Non-reactive	Non-reactive	55.8576
Patient # 156	29478	FEM	Salvador	Non-reactive	Non-reactive	37.5359
Patient # 157	29547	FEM	Salvador	Non-reactive	Non-reactive	30.7652
Patient # 158	29668	FEM	Salvador	Non-reactive	Non-reactive	53.0294
Patient # 159	30003	FEM	Salvador	Non-reactive	Non-reactive	60.2984
Patient # 160	30009	FEM	Salvador	Non-reactive	Non-reactive	60.052
Patient # 161	30019	FEM	Salvador	Non-reactive	Non-reactive	58.5024
Patient # 162	30027	MASC	Salvador	Non-reactive	Non-reactive	42.3053
Patient # 163	30045	MASC	Simoes Filho	Non-reactive	Non-reactive	31.7919
Patient # 164	30049	FEM	Missing data	Non-reactive	Non-reactive	44.1342
Patient # 165	30084	FEM	Salvador	Non-reactive	Non-reactive	45.8371
Patient # 166	30105	FEM	Salvador	Non-reactive	Non-reactive	42.204
Patient # 167	30159	FEM	Salvador	Non-reactive	Non-reactive	33.5797
Patient # 168	30383	FEM	Salvador	Non-reactive	Non-reactive	49.2485
Patient # 169	30388	FEM	Salvador	Non-reactive	Non-reactive	30.4257
Patient # 170	30406	FEM	Salvador	Non-reactive	Non-reactive	32.0493
Patient # 171	30423	FEM	Salvador	Non-reactive	Non-reactive	33.1554
Patient # 172	30458	MASC	Salvador	Non-reactive	Non-reactive	46.9158
Patient # 173	30499	FEM	Ipira	Non-reactive	Non-reactive	37.4702
Patient # 174	30501	FEM	Salvador	Non-reactive	Non-reactive	32.9473
Patient # 175	30854	FEM	Lauro de Freitas	Non-reactive	Non-reactive	53.7331
Patient # 176	30910	FEM	Salvador	Non-reactive	Non-reactive	40.564
Patient # 177	30939	FEM	Salvador	Non-reactive	Non-reactive	30.4148
Patient # 178	30999	FEM	Salvador	Non-reactive	Non-reactive	36.6817
Patient # 179	31064	FEM	Lauro de Freitas	Non-reactive	Non-reactive	54.141
Patient # 180	31475	MASC	Salvador	Non-reactive	Non-reactive	60.8706
Patient # 181	31578	MASC	Salvador	HTLV-1	Non-reactive	42.0151
Patient # 182	31637	MASC	Ilheus	Non-reactive	Non-reactive	113.993
Patient # 183	31923	FEM	Conceicao do Coite	Non-reactive	Non-reactive	38.6612
Patient # 184	31958	FEM	Alagoinhas	Non-reactive	Non-reactive	19.9151
Patient # 185	32152	FEM	Salvador	Non-reactive	Non-reactive	42.9925
Patient # 186	32497	FEM	Salvador	Non-reactive	Non-reactive	35.5099
Patient # 187	32869	FEM	Missing data	Non-reactive	Non-reactive	40.0712
Patient # 188	32928	FEM	Missing data	Non-reactive	Non-reactive	39.6715
Patient # 189	33006	FEM	Salvador	Non-reactive	Non-reactive	34.4038
Patient # 190	33024	FEM	Simoes Filho	Non-reactive	Non-reactive	31.8932
Patient # 191	33297	FEM	Itagiba	Non-reactive	Non-reactive	34.0315
Patient # 192	33710	FEM	Missing data	Non-reactive	Non-reactive	36.2601
Patient # 193	33715	FEM	Salvador	Non-reactive	Non-reactive	45.1745
Patient # 194	33767	FEM	Salvador	Non-reactive	Non-reactive	32.6954
Patient # 195	33808	FEM	Salvador	Non-reactive	Non-reactive	39.9097
Patient # 196	33819	MASC	Salvador	Non-reactive	Non-reactive	60.9144
Patient # 197	33828	FEM	Salvador	Non-reactive	Non-reactive	54.1629
Patient # 198	33864	FEM	Salvador	Non-reactive	Non-reactive	34.4367
Patient # 199	33914	FEM	Salvador	Non-reactive	Non-reactive	45.3881
Patient # 200	33918	MASC	Salvador	Non-reactive	Non-reactive	71.8056
Patient # 201	34200	FEM	Simoes Filho	Non-reactive	Non-reactive	43.6222
Patient # 202	34247	FEM	Salvador	Non-reactive	Non-reactive	46.872
Patient # 203	34710	FEM	Missing data	Non-reactive	Non-reactive	31.8604
Patient # 204	34785	MASC	Salvador	Non-reactive	Non-reactive	53.1855
Patient # 205	34844	FEM	Salvador	Non-reactive	Non-reactive	22.4093
Patient # 206	34847	FEM	Missing data	Non-reactive	Non-reactive	37.1198
Patient # 207	34951	FEM	Missing data	Non-reactive	Non-reactive	53.0842
Patient # 208	35288	FEM	Ilheus	Non-reactive	Non-reactive	43.7317
Patient # 209	35707	FEM	Salvador	Non-reactive	Non-reactive	73.514
Patient # 210	35732	FEM	Conde	Non-reactive	Non-reactive	34.3628
Patient # 211	35925	FEM	Salvador	Non-reactive	Non-reactive	43.0664
Patient # 212	35931	FEM	Salvador	HTLV-1	Non-reactive	41.9795
Patient # 213	35937	MASC	Itapetinga	Non-reactive	Non-reactive	60.2355
Patient # 214	35982	FEM	Salvador	Non-reactive	Non-reactive	45.6947
Patient # 215	36192	FEM	Salvador	Non-reactive	Non-reactive	57.7467
Patient # 216	36273	FEM	Salvador	Non-reactive	Non-reactive	37.7906
Patient # 217	36455	FEM	Aracas	Non-reactive	Non-reactive	36.9719
Patient # 218	36493	FEM	Salvador	Non-reactive	Non-reactive	30.7707
Patient # 219	36568	MASC	Salvador	Non-reactive	Non-reactive	113.993
Patient # 220	37302	FEM	Salvador	Non-reactive	Non-reactive	38.0452
Patient # 221	37388	FEM	Salvador	Non-reactive	Non-reactive	20.5804
Patient # 222	37634	MASC	Santo Antonio de Jesus	Non-reactive	Non-reactive	35.039
Patient # 223	37818	FEM	Missing data	Non-reactive	Non-reactive	44.0767
Patient # 224	37843	FEM	Salvador	Non-reactive	Non-reactive	23.9288
Patient # 225	37873	FEM	Salvador	Non-reactive	Non-reactive	45.347
Patient # 226	37984	FEM	Salvador	Non-reactive	Non-reactive	39.77
Patient # 227	38004	FEM	Salvador	Non-reactive	Non-reactive	28.3504
Patient # 228	38200	FEM	Valente	Non-reactive	Non-reactive	64.1697
Patient # 229	38402	FEM	Salvador	Non-reactive	Non-reactive	32.5503
Patient # 230	38460	FEM	Salvador	Non-reactive	Non-reactive	41.4319
Patient # 231	38939	FEM	Salvador	Non-reactive	Non-reactive	29.4374
Patient # 232	38941	FEM	Salvador	Non-reactive	Non-reactive	36.4134
Patient # 233	38977	FEM	Salvador	Non-reactive	Non-reactive	22.5161
Patient # 234	38995	FEM	Salvador	Non-reactive	Non-reactive	29.514
Patient # 235	39030	FEM	Salvador	Non-reactive	Non-reactive	36.6899
Patient # 236	39329	FEM	Salvador	Non-reactive	Non-reactive	48.9774
Patient # 237	39457	FEM	Salvador	Non-reactive	Non-reactive	58.694
Patient # 238	39517	FEM	Missing data	Non-reactive	Non-reactive	54.4805
Patient # 239	39533	FEM	Salvador	Non-reactive	Non-reactive	32.616
Patient # 240	40061	FEM	Salvador	Non-reactive	Non-reactive	44.0931
Patient # 241	40238	FEM	Salvador	Non-reactive	Non-reactive	37.7522
Patient # 242	40242	FEM	Salvador	Non-reactive	Non-reactive	53.5524
Patient # 243	40613	MASC	Salvador	Non-reactive	Non-reactive	42.3819
Patient # 244	40778	FEM	Simoes Filho	Non-reactive	Non-reactive	41.7221
Patient # 245	40891	FEM	Camacan	Non-reactive	Non-reactive	36.9856
Patient # 246	41172	FEM	Salvador	Non-reactive	Non-reactive	50.2669
Patient # 247	41193	FEM	Salvador	Non-reactive	Non-reactive	22.7844
Patient # 248	41201	FEM	Salvador	Non-reactive	Non-reactive	33.9055
Patient # 249	41287	MASC	Salvador	Non-reactive	Non-reactive	40.219
Patient # 250	41290	MASC	Salvador	Non-reactive	Non-reactive	67.9097
Patient # 251	41405	MASC	Ilheus	Non-reactive	Non-reactive	57.8261
Patient # 252	41488	FEM	Missing data	Non-reactive	Non-reactive	36.7255
Patient # 253	41508	FEM	Salvador	Non-reactive	Non-reactive	39.7317
Patient # 254	41519	FEM	Salvador	Non-reactive	Non-reactive	33.8946
Patient # 255	41554	FEM	Salvador	Non-reactive	Non-reactive	48.7748
Patient # 256	41573	FEM	Conceicao do Coite	Non-reactive	Non-reactive	37.4209
Patient # 257	41656	FEM	Salvador	Non-reactive	Non-reactive	36.3723
Patient # 258	42012	FEM	Salvador	Non-reactive	Non-reactive	39.4908
Patient # 259	42037	FEM	Salvador	Non-reactive	Non-reactive	21.1143
Patient # 260	42252	FEM	Salvador	Non-reactive	Non-reactive	39.3457
Patient # 261	42315	MASC	Salvador	Non-reactive	Non-reactive	53.8809
Patient # 262	42556	FEM	Salvador	Non-reactive	Non-reactive	42.1739
Patient # 263	42607	FEM	Salvador	Non-reactive	Non-reactive	30.4093
Patient # 264	43455	FEM	Simoes Filho	Non-reactive	Non-reactive	36.5969
Patient # 265	43535	FEM	Simoes Filho	Non-reactive	Non-reactive	21.6838
Patient # 266	43587	FEM	Santo Amaro	Non-reactive	Non-reactive	38.0424
Patient # 267	43611	FEM	Salvador	Non-reactive	Non-reactive	63.7673
Patient # 268	43989	MASC	Ipiau	Non-reactive	Non-reactive	40.8843
Patient # 269	44459	FEM	Santo Antonio de Jesus	Non-reactive	Non-reactive	49.6318
Patient # 270	44642	FEM	Morro do Chapeu	Non-reactive	Non-reactive	55.6249
Patient # 271	44766	MASC	Salvador	Non-reactive	Non-reactive	33.5797
Patient # 272	44929	FEM	Piritiba	Non-reactive	Non-reactive	64.0876
Patient # 273	45764	FEM	Salvador	Non-reactive	Non-reactive	53.1964
Patient # 274	45828	FEM	Simoes Filho	Non-reactive	Non-reactive	35.7892
Patient # 275	45910	FEM	Salvador	Non-reactive	Non-reactive	39.5017
Patient # 276	46206	FEM	Salvador	Non-reactive	Non-reactive	37.5606
Patient # 277	46340	FEM	Salvador	Non-reactive	Non-reactive	30.2587
Patient # 278	46448	FEM	Salvador	Non-reactive	Non-reactive	49.8152
Patient # 279	46814	FEM	Salvador	Non-reactive	Non-reactive	44.7611
Patient # 280	46939	FEM	Salvador	Non-reactive	Non-reactive	33.6318
Patient # 281	47022	FEM	Salvador	Non-reactive	Non-reactive	42.3463
Patient # 282	47395	FEM	Salvador	Non-reactive	Non-reactive	33.8042
Patient # 283	47503	FEM	Salvador	Non-reactive	Non-reactive	41.7687
Patient # 284	47507	FEM	Salvador	Non-reactive	Non-reactive	45.8919
Patient # 285	47522	FEM	Aurelino Leal	Non-reactive	Non-reactive	56.4107
Patient # 286	47578	FEM	Salvador	Non-reactive	Non-reactive	44.178
Patient # 287	47676	FEM	Aratuipe	Non-reactive	Non-reactive	32.9555
Patient # 288	47901	FEM	Salvador	Non-reactive	Non-reactive	44.4709
Patient # 289	47905	FEM	Missing data	HTLV-1	Non-reactive	45.7029
Patient # 290	47923	FEM	Salvador	Non-reactive	Non-reactive	20.6543
Patient # 291	48527	FEM	Salvador	Non-reactive	Non-reactive	44.1752
Patient # 292	48545	FEM	Salvador	Non-reactive	Non-reactive	38.9295
Patient # 293	48575	FEM	Salvador	Non-reactive	Non-reactive	45.6345
Patient # 294	48596	FEM	Salvador	Non-reactive	Non-reactive	38.6174
Patient # 295	48638	FEM	Santo Antonio de Jesus	Non-reactive	Non-reactive	45.9603
Patient # 296	48873	FEM	Salvador	Non-reactive	Non-reactive	27.1129
Patient # 297	48926	FEM	Simoes Filho	Non-reactive	Non-reactive	50.2779
Patient # 298	48987	FEM	Salvador	Non-reactive	Non-reactive	34.8446
Patient # 299	49016	MASC	Salvador	Non-reactive	Non-reactive	60.7666
Patient # 300	49056	MASC	Salvador	HTLV-1	Non-reactive	33.2594
Patient # 301	49342	MASC	Salvador	Non-reactive	Non-reactive	32.7721
Patient # 302	49343	FEM	Salvador	Non-reactive	Non-reactive	26.9322
Patient # 303	49440	FEM	Salvador	Non-reactive	Non-reactive	56.1889
Patient # 304	49484	FEM	Serrinha	Non-reactive	Non-reactive	35.1595
Patient # 305	49616	FEM	Cachoeira	Non-reactive	Non-reactive	33.8426
Patient # 306	49747	MASC	Salvador	Non-reactive	Non-reactive	26.486
Patient # 307	49778	FEM	Salvador	Non-reactive	Non-reactive	35.0171
Patient # 308	49854	MASC	Lauro de Freitas	Non-reactive	Reactive	61.2129
Patient # 309	50349	FEM	Salvador	Non-reactive	Non-reactive	33.4949
Patient # 310	50403	FEM	Salvador	Non-reactive	Non-reactive	42.1328
Patient # 311	50888	FEM	Salvador	Non-reactive	Non-reactive	37.5907
Patient # 312	50944	FEM	Salvador	Non-reactive	Non-reactive	42.1684
Patient # 313	51003	FEM	Salvador	Non-reactive	Non-reactive	26.3162
Patient # 314	51119	FEM	Salvador	Non-reactive	Non-reactive	42.5243
Patient # 315	51133	MASC	Salvador	Non-reactive	Non-reactive	62.5188
Patient # 316	51338	FEM	Salvador	Non-reactive	Non-reactive	18.5079
Patient # 317	51373	FEM	Salvador	Non-reactive	Non-reactive	43.3895
Patient # 318	51870	FEM	Camacari	Non-reactive	Non-reactive	37.8754
Patient # 319	51964	FEM	Salvador	Non-reactive	Non-reactive	33.4401
Patient # 320	51997	MASC	Salvador	Non-reactive	Non-reactive	49.3744
Patient # 321	52142	FEM	Morro do Chapeu	Non-reactive	Non-reactive	45.0075
Patient # 322	52480	FEM	Salvador	Non-reactive	Non-reactive	16.5229
Patient # 323	52496	FEM	Salvador	Non-reactive	Non-reactive	71.822
Patient # 324	52583	FEM	Salvador	Non-reactive	Non-reactive	37.755
Patient # 325	52694	MASC	Salvador	Non-reactive	Non-reactive	24.553
Patient # 326	52735	FEM	Salvador	Non-reactive	Non-reactive	61.3854
Patient # 327	53280	FEM	Salvador	Non-reactive	Non-reactive	47.4004
Patient # 328	53515	FEM	Salvador	Non-reactive	Non-reactive	27.9343
Patient # 329	54019	MASC	Santaluz	Non-reactive	Non-reactive	47.77
Patient # 330	54039	MASC	Salvador	Non-reactive	Non-reactive	28.4025
Patient # 331	54172	FEM	Salvador	Non-reactive	Non-reactive	43.1294
Patient # 332	54329	FEM	Salvador	Non-reactive	Non-reactive	33.64
Patient # 333	54506	FEM	Salvador	Non-reactive	Non-reactive	31.7837
Patient # 334	54524	FEM	Salvador	Non-reactive	Non-reactive	33.0185
Patient # 335	54626	FEM	Miguel Calmon	Non-reactive	Non-reactive	32.564
Patient # 336	54725	FEM	Rio Real	Non-reactive	Non-reactive	35.0363
Patient # 337	54903	MASC	Salvador	Non-reactive	Non-reactive	65.5469
Patient # 338	54983	FEM	Salvador	Non-reactive	Non-reactive	19.8056
Patient # 339	55134	MASC	Salvador	Non-reactive	Non-reactive	50.4093
Patient # 340	55169	FEM	Missing data	Non-reactive	Non-reactive	43.3128
Patient # 341	55188	MASC	Salvador	Non-reactive	Non-reactive	34.8118
Patient # 342	55386	FEM	Simoes Filho	Non-reactive	Non-reactive	23.2088
Patient # 343	55391	FEM	Salvador	Non-reactive	Non-reactive	35.9726
Patient # 344	55554	MASC	Salvador	Non-reactive	Non-reactive	51.9918
Patient # 345	55639	FEM	Salvador	Non-reactive	Non-reactive	32.0082
Patient # 346	55806	FEM	Santo Amaro	Non-reactive	Non-reactive	34.6694
Patient # 347	55838	FEM	Salvador	Non-reactive	Non-reactive	26.3792
Patient # 348	55957	FEM	Salvador	Non-reactive	Non-reactive	43.6331
Patient # 349	55958	FEM	Salvador	Non-reactive	Non-reactive	63.0116
Patient # 350	56054	MASC	Salvador	Non-reactive	Non-reactive	54.3819
Patient # 351	56415	FEM	Salvador	Non-reactive	Non-reactive	49.7906
Patient # 352	56465	MASC	Serrinha	Non-reactive	Non-reactive	39.154
Patient # 353	56581	FEM	Salvador	Non-reactive	Non-reactive	33.4401
Patient # 354	56872	MASC	Salvador	Non-reactive	Reactive	53.796
Patient # 355	56898	FEM	Salvador	Non-reactive	Non-reactive	39.9863
Patient # 356	56952	FEM	Sao Francisco do Conde	Non-reactive	Non-reactive	62.1821
Patient # 357	57097	MASC	Missing data	Non-reactive	Non-reactive	55.3812
Patient # 358	57339	FEM	Salvador	Non-reactive	Non-reactive	33.4237
Patient # 359	57410	FEM	Salvador	Non-reactive	Non-reactive	53.692
Patient # 360	57619	MASC	Salvador	Non-reactive	Non-reactive	36.5257
Patient # 361	57734	MASC	Queimadas	Non-reactive	Non-reactive	34.4257
Patient # 362	57898	FEM	Salvador	Non-reactive	Non-reactive	55.7043
Patient # 363	57915	FEM	Salvador	Non-reactive	Reactive	45.4319
Patient # 364	58043	FEM	Salvador	Non-reactive	Non-reactive	39.6769
Patient # 365	58308	FEM	Salvador	Non-reactive	Non-reactive	40.5695
Patient # 366	58357	FEM	Salvador	Non-reactive	Non-reactive	29.848
Patient # 367	58400	MASC	Salvador	Non-reactive	Non-reactive	58.9788
Patient # 368	58445	FEM	Salvador	Non-reactive	Non-reactive	38.0643
Patient # 369	58527	FEM	Salvador	Non-reactive	Non-reactive	36.9227
Patient # 370	58533	FEM	Salvador	Non-reactive	Non-reactive	40.1369
Patient # 371	58772	FEM	Piritiba	Non-reactive	Non-reactive	45.5496
Patient # 372	58811	FEM	Salvador	Non-reactive	Non-reactive	41.6044
Patient # 373	58826	FEM	Salvador	Non-reactive	Non-reactive	36.742
Patient # 374	59069	FEM	Crisopolis	Non-reactive	Non-reactive	35.3539
Patient # 375	59089	FEM	Salvador	Non-reactive	Non-reactive	33.6701
Patient # 376	59133	FEM	Salvador	Non-reactive	Non-reactive	30.5352
Patient # 377	59170	FEM	Salvador	Non-reactive	Non-reactive	47.3511
Patient # 378	59270	FEM	Salvador	Non-reactive	Non-reactive	42.4339
Patient # 379	59424	FEM	Cruz das Almas	Non-reactive	Non-reactive	35.0281
Patient # 380	59749	FEM	Salvador	Non-reactive	Non-reactive	33.5003
Patient # 381	59789	FEM	Salvador	Non-reactive	Reactive	55.5784
Patient # 382	59792	MASC	Salvador	Non-reactive	Non-reactive	53.5031
Patient # 383	59796	MASC	Salvador	Non-reactive	Non-reactive	44.7556
Patient # 384	59837	FEM	Missing data	Non-reactive	Non-reactive	31.5729
Patient # 385	60157	FEM	Salvador	Non-reactive	Non-reactive	49.9466
Patient # 386	60213	FEM	Ipira	Non-reactive	Non-reactive	24.6571
Patient # 387	60279	FEM	Alagoinhas	Non-reactive	Non-reactive	61.6482
Patient # 388	60617	FEM	Biritinga	Non-reactive	Non-reactive	38.7324
Patient # 389	60706	MASC	Missing data	Non-reactive	Non-reactive	46.3244
Patient # 390	60809	FEM	Ilheus	Non-reactive	Non-reactive	59.2361
Patient # 391	60967	MASC	Salvador	Non-reactive	Non-reactive	26.6092
Patient # 392	61017	FEM	Salvador	Non-reactive	Non-reactive	28.9911
Patient # 393	61198	FEM	Salvador	Non-reactive	Non-reactive	63.7618
Patient # 394	61218	FEM	Camacan	Non-reactive	Non-reactive	40.4353
Patient # 395	61633	FEM	Camacan	Non-reactive	Non-reactive	40.6461
Patient # 396	61812	FEM	Salvador	Non-reactive	Non-reactive	25.8289
Patient # 397	61873	FEM	Salvador	Non-reactive	Non-reactive	58.883
Patient # 398	61949	FEM	Salvador	Non-reactive	Non-reactive	36.6708
Patient # 399	62234	FEM	Salvador	Non-reactive	Non-reactive	38.9459
Patient # 400	62285	FEM	Salvador	Non-reactive	Non-reactive	42.0315
Patient # 401	62328	FEM	Salvador	Non-reactive	Non-reactive	35.8248
Patient # 402	62394	FEM	Salvador	Non-reactive	Non-reactive	36.3504
Patient # 403	62440	FEM	Salvador	Non-reactive	Non-reactive	37.5031
Patient # 404	62615	MASC	Salvador	Non-reactive	Non-reactive	73.013
Patient # 405	62729	FEM	Salvador	Non-reactive	Non-reactive	60.6653
Patient # 406	62735	FEM	Simoes Filho	Non-reactive	Non-reactive	36.4901
Patient # 407	62933	FEM	Candeias	Non-reactive	Non-reactive	27.0253
Patient # 408	62961	FEM	Salvador	Non-reactive	Non-reactive	34.4723
Patient # 409	62965	FEM	Lauro de Freitas	Non-reactive	Non-reactive	40.4928
Patient # 410	63088	FEM	Conde	Non-reactive	Non-reactive	21.3005
Patient # 411	63246	FEM	Salvador	Non-reactive	Non-reactive	33.9302
Patient # 412	63305	MASC	Salvador	Non-reactive	Non-reactive	51.3484
Patient # 413	63318	FEM	Salvador	Non-reactive	Non-reactive	45.7084
Patient # 414	63371	FEM	Salvador	Non-reactive	Non-reactive	38.6639
Patient # 415	63573	FEM	Salvador	Non-reactive	Non-reactive	41.1088
Patient # 416	63619	FEM	Salvador	Non-reactive	Non-reactive	58.0424
Patient # 417	63743	FEM	Salvador	Non-reactive	Non-reactive	34.1218
Patient # 418	63902	MASC	Lauro de Freitas	Non-reactive	Non-reactive	30.0643
Patient # 419	63921	FEM	Salvador	Non-reactive	Non-reactive	42.0068
Patient # 420	63977	FEM	Simoes Filho	Non-reactive	Non-reactive	51.4196
Patient # 421	64004	FEM	Missing data	Non-reactive	Non-reactive	42.2122
Patient # 422	64016	FEM	Tapiramuta	Non-reactive	Non-reactive	41.514
Patient # 423	64269	FEM	Salvador	Non-reactive	Non-reactive	29.3634
Patient # 424	64306	FEM	Salvador	Non-reactive	Non-reactive	36.7584
Patient # 425	64383	MASC	Amelia Rodrigues	Non-reactive	Non-reactive	53.9932
Patient # 426	64421	FEM	Camacari	Non-reactive	Non-reactive	113.993
Patient # 427	64635	FEM	Itapetinga	Non-reactive	Non-reactive	49.2485
Patient # 428	64715	FEM	Salvador	Non-reactive	Non-reactive	78.5845
Patient # 429	64732	FEM	Salvador	Non-reactive	Non-reactive	44.9254
Patient # 430	64754	FEM	Salvador	Non-reactive	Non-reactive	45.7467
Patient # 431	64871	FEM	Salvador	Non-reactive	Non-reactive	42.705
Patient # 432	65161	FEM	Salvador	Non-reactive	Non-reactive	33.7413
Patient # 433	65198	FEM	Simoes Filho	Non-reactive	Non-reactive	55.5428
Patient # 434	65321	MASC	Salvador	Non-reactive	Non-reactive	27.0171
Patient # 435	65381	FEM	Salvador	Non-reactive	Non-reactive	35.6003
Patient # 436	65441	FEM	Salvador	Non-reactive	Non-reactive	35.6632
Patient # 437	65471	FEM	Lauro de Freitas	Non-reactive	Non-reactive	29.9986
Patient # 438	65678	FEM	Missing data	Non-reactive	Non-reactive	40.2902
Patient # 439	65724	FEM	Sao Sebastiao do Passe	Non-reactive	Non-reactive	33.4976
Patient # 440	65731	FEM	Salvador	Non-reactive	Non-reactive	36.5421
Patient # 441	65814	FEM	Itapetinga	Non-reactive	Non-reactive	31.4497
Patient # 442	65819	FEM	Salvador	Non-reactive	Non-reactive	32.5585
Patient # 443	65983	FEM	Salvador	Non-reactive	Non-reactive	35.6496
Patient # 444	66177	MASC	Salvador	Non-reactive	Non-reactive	26.2669
Patient # 445	66183	FEM	Salvador	Non-reactive	Non-reactive	47.822
Patient # 446	66206	FEM	Salvador	Non-reactive	Non-reactive	38.0068
Patient # 447	66277	FEM	Conceicao do Coite	Non-reactive	Non-reactive	44.8022
Patient # 448	66422	FEM	Salvador	Non-reactive	Non-reactive	29.7878
Patient # 449	66592	FEM	Salvador	Non-reactive	Non-reactive	41.5387
Patient # 450	67009	FEM	Salvador	Non-reactive	Non-reactive	28.7803
Patient # 451	67116	FEM	Salvador	Non-reactive	Non-reactive	34.4778
Patient # 452	67124	FEM	Missing data	Non-reactive	Non-reactive	30.3491
Patient # 453	67161	FEM	Salvador	Non-reactive	Non-reactive	43.0992
Patient # 454	67604	FEM	Salvador	Non-reactive	Non-reactive	41.6482
Patient # 455	67626	FEM	Salvador	Non-reactive	Non-reactive	45.6756
Patient # 456	67680	FEM	Salvador	Non-reactive	Non-reactive	33.5113
Patient # 457	67833	FEM	Salvador	Non-reactive	Non-reactive	47.5537
Patient # 458	68045	MASC	Salvador	Non-reactive	Non-reactive	33.065
Patient # 459	68108	FEM	Salvador	Non-reactive	Non-reactive	50.3573
Patient # 460	68148	FEM	Salvador	Non-reactive	Non-reactive	35.5154
Patient # 461	68378	FEM	Salvador	Non-reactive	Non-reactive	32.3559
Patient # 462	68545	MASC	Tapiramuta	Non-reactive	Non-reactive	49.4812
Patient # 463	68632	FEM	Salvador	Non-reactive	Non-reactive	41.755
Patient # 464	68648	MASC	Salvador	Non-reactive	Non-reactive	49.6591
Patient # 465	68649	FEM	Itapetinga	Non-reactive	Non-reactive	35.5702
Patient # 466	68850	MASC	Dias Davila	Non-reactive	Non-reactive	61.5797
Patient # 467	68896	FEM	Salvador	Non-reactive	Non-reactive	32.0493
Patient # 468	68938	FEM	Salvador	Non-reactive	Non-reactive	38.9049
Patient # 469	68942	FEM	Salvador	Non-reactive	Non-reactive	36.6324
Patient # 470	69331	FEM	Salvador	Non-reactive	Non-reactive	33.7632
Patient # 471	69386	FEM	Camacan	Non-reactive	Non-reactive	49.7796
Patient # 472	69535	FEM	Salvador	Non-reactive	Non-reactive	35.4031
Patient # 473	69583	MASC	Serrinha	Non-reactive	Non-reactive	57.1417
Patient # 474	69851	FEM	Salvador	Non-reactive	Non-reactive	29.2841
Patient # 475	69875	FEM	Salvador	Non-reactive	Non-reactive	48.1588
Patient # 476	69889	FEM	Lauro de Freitas	Non-reactive	Non-reactive	37.358
Patient # 477	69946	FEM	Salvador	Non-reactive	Non-reactive	33.5852
Patient # 478	69949	FEM	Salvador	Non-reactive	Non-reactive	36.3696
Patient # 479	70023	FEM	Salvador	Non-reactive	Non-reactive	35.54
Patient # 480	70086	FEM	Santo Antonio de Jesus	Non-reactive	Non-reactive	38.6667
Patient # 481	70345	FEM	Salvador	Non-reactive	Non-reactive	31.5592
Patient # 482	70495	FEM	Salvador	Non-reactive	Non-reactive	49.6427
Patient # 483	70553	FEM	Salvador	Non-reactive	Non-reactive	36.3176
Patient # 484	70796	FEM	Salvador	Non-reactive	Non-reactive	18.9049
Patient # 485	70804	FEM	Salvador	Non-reactive	Non-reactive	32.9391
Patient # 486	70820	FEM	Salvador	Non-reactive	Non-reactive	40.4873
Patient # 487	70823	FEM	Salvador	Non-reactive	Non-reactive	34.6119
Patient # 488	70847	FEM	Salvador	Non-reactive	Non-reactive	25.8754
Patient # 489	70878	FEM	Salvador	Non-reactive	Non-reactive	66.0945
Patient # 490	70924	FEM	Salvador	Non-reactive	Non-reactive	44.3587
Patient # 491	70991	FEM	Salvador	Non-reactive	Non-reactive	33.8371
Patient # 492	71057	MASC	Salvador	Non-reactive	Reactive	39.5729
Patient # 493	71180	FEM	Sao Sebastiao do Passe	Non-reactive	Non-reactive	35.0883
Patient # 494	71243	FEM	Salvador	Non-reactive	Non-reactive	43.8823
Patient # 495	71381	FEM	Salvador	Non-reactive	Non-reactive	39.8166
Patient # 496	71413	FEM	Salvador	Non-reactive	Non-reactive	70.6886
Patient # 497	71455	FEM	Salvador	Non-reactive	Non-reactive	44.7146
Patient # 498	71607	MASC	Cabeceiras do Paraguacu	Non-reactive	Reactive	55.2498
Patient # 499	71613	FEM	Salvador	Non-reactive	Non-reactive	33.692
Patient # 500	71734	FEM	Salvador	Non-reactive	Non-reactive	33.4784
Patient # 501	72163	FEM	Salvador	Non-reactive	Non-reactive	39.2827
Patient # 502	72207	FEM	Salvador	Non-reactive	Non-reactive	59.9452
Patient # 503	72267	FEM	Salvador	Non-reactive	Non-reactive	56.1095
Patient # 504	72329	FEM	Salvador	Non-reactive	Non-reactive	38.2998
Patient # 505	72637	FEM	Salvador	Non-reactive	Non-reactive	39.3511
Patient # 506	72733	FEM	Salvador	Non-reactive	Non-reactive	18.8145
Patient # 507	72765	FEM	Salvador	Non-reactive	Non-reactive	41.5934
Patient # 508	72797	FEM	Salvador	Non-reactive	Non-reactive	35.2361
Patient # 509	72877	FEM	Caravelas	Non-reactive	Non-reactive	39.6194
Patient # 510	72889	FEM	Lauro de Freitas	Non-reactive	Non-reactive	38.0342
Patient # 511	72903	MASC	Salvador	Non-reactive	Non-reactive	31.7618
Patient # 512	72937	FEM	Salvador	Non-reactive	Non-reactive	34.0698
Patient # 513	72965	FEM	Salvador	Non-reactive	Non-reactive	57.7823
Patient # 514	73319	MASC	Simoes Filho	Non-reactive	Non-reactive	69.4784
Patient # 515	73446	FEM	Salvador	HTLV-1/2	Non-reactive	51.5483
Patient # 516	73797	FEM	Salvador	Non-reactive	Non-reactive	61.1581
Patient # 517	73867	FEM	Alagoinhas	Non-reactive	Non-reactive	37.1554
Patient # 518	74060	MASC	Salvador	Non-reactive	Non-reactive	43.0582
Patient # 519	74502	MASC	Salvador	Non-reactive	Reactive	25.7522
Patient # 520	74503	FEM	Sao Francisco do Conde	Non-reactive	Non-reactive	44.7447
Patient # 521	74528	FEM	Salvador	Non-reactive	Non-reactive	34.3765
Patient # 522	74544	MASC	Salvador	Non-reactive	Non-reactive	57.4839
Patient # 523	74545	FEM	Salvador	Non-reactive	Non-reactive	40.4025
Patient # 524	74836	FEM	Salvador	Non-reactive	Reactive	68.2272
Patient # 525	75675	FEM	Salvador	Non-reactive	Non-reactive	38.9596
Patient # 526	75692	FEM	Conceicao do Coite	Non-reactive	Non-reactive	27.5455
Patient # 527	75817	FEM	Esplanada	HTLV-1	Reactive	47.1869
Patient # 528	75877	FEM	Missing data	Non-reactive	Non-reactive	43.8877
Patient # 529	75956	MASC	Salvador	Non-reactive	Non-reactive	37.5332
Patient # 530	76381	FEM	Salvador	Non-reactive	Non-reactive	47.7645
Patient # 531	76395	FEM	Salvador	Non-reactive	Non-reactive	30.308
Patient # 532	76589	FEM	Salvador	Non-reactive	Non-reactive	30.9131
Patient # 533	76901	FEM	Salvador	Non-reactive	Non-reactive	50.5407
Patient # 534	76905	FEM	Salvador	Non-reactive	Non-reactive	43.5072
Patient # 535	77010	FEM	Salvador	Non-reactive	Non-reactive	19.9124
Patient # 536	77502	FEM	Salvador	Non-reactive	Non-reactive	30.6886
Patient # 537	77586	FEM	Salvador	Non-reactive	Non-reactive	32.6516
Patient # 538	77634	FEM	Sao Francisco do Conde	Non-reactive	Non-reactive	29.7467
Patient # 539	78197	FEM	Salvador	Non-reactive	Non-reactive	29.0513
Patient # 540	78495	FEM	Salvador	Non-reactive	Non-reactive	32.6708
Patient # 541	78555	FEM	Salvador	Non-reactive	Non-reactive	50.1355
Patient # 542	78648	FEM	Lauro de Freitas	Non-reactive	Non-reactive	48.9062
Patient # 543	78801	MASC	Caravelas	Non-reactive	Non-reactive	54.2861
Patient # 544	78889	FEM	Salvador	Non-reactive	Non-reactive	36.2136
Patient # 545	78916	MASC	Salvador	Non-reactive	Non-reactive	29.5825
Patient # 546	78937	FEM	Salvador	Non-reactive	Non-reactive	42.6064
Patient # 547	78945	FEM	Salvador	Non-reactive	Non-reactive	47.2909
Patient # 548	79009	MASC	Missing data	Non-reactive	Non-reactive	72.5996
Patient # 549	79073	MASC	Salvador	Non-reactive	Non-reactive	38.5927
Patient # 550	79143	FEM	Salvador	Non-reactive	Non-reactive	35.7563
Patient # 551	79523	FEM	Salvador	Non-reactive	Non-reactive	33.4292
Patient # 552	79655	FEM	Serrinha	Non-reactive	Non-reactive	38.4559
Patient # 553	79664	FEM	Missing data	Non-reactive	Non-reactive	58.2122
Patient # 554	79983	FEM	Salvador	Non-reactive	Non-reactive	48.6215
Patient # 555	80030	MASC	Salvador	Non-reactive	Non-reactive	60.9665
Patient # 556	80043	FEM	Salvador	Non-reactive	Non-reactive	34.4038
Patient # 557	80142	FEM	Lauro de Freitas	Non-reactive	Non-reactive	49.7385
Patient # 558	80309	FEM	Salvador	Non-reactive	Non-reactive	38.308
Patient # 559	80488	MASC	Teixeira de Freitas	Non-reactive	Non-reactive	47.2663
Patient # 560	80563	FEM	Salvador	Non-reactive	Non-reactive	53.5661
Patient # 561	80581	FEM	Salvador	Non-reactive	Non-reactive	25.5441
Patient # 562	80616	FEM	Salvador	Non-reactive	Non-reactive	47.8768
Patient # 563	80764	FEM	Salvador	Non-reactive	Non-reactive	47.3593
Patient # 564	80841	MASC	Salvador	Non-reactive	Non-reactive	38.1437
Patient # 565	80924	FEM	Salvador	Non-reactive	Non-reactive	56.8405
Patient # 566	81137	FEM	Santo Antonio de Jesus	Non-reactive	Non-reactive	32.6489
Patient # 567	81148	FEM	Lauro de Freitas	Non-reactive	Non-reactive	40.7858
Patient # 568	81248	FEM	Salvador	HTLV-1	Non-reactive	24.6379
Patient # 569	81362	FEM	Salvador	Non-reactive	Non-reactive	62.4531
Patient # 570	81371	FEM	Salvador	Non-reactive	Non-reactive	41.2047
Patient # 571	81451	MASC	Ubata	Non-reactive	Non-reactive	49.4812
Patient # 572	81488	FEM	Salvador	Non-reactive	Non-reactive	37.7084
Patient # 573	81567	FEM	Salvador	Non-reactive	Non-reactive	61.5305
Patient # 574	81663	FEM	Ipira	Non-reactive	Non-reactive	38.2286
Patient # 575	81667	FEM	Salvador	Non-reactive	Non-reactive	45.0678
Patient # 576	81761	FEM	Salvador	Non-reactive	Non-reactive	45.1143
Patient # 577	81930	FEM	Salvador	Non-reactive	Non-reactive	41.5441
Patient # 578	81972	FEM	Salvador	Non-reactive	Non-reactive	39.5729
Patient # 579	82005	FEM	Salvador	Non-reactive	Non-reactive	39.6413
Patient # 580	82038	FEM	Salvador	Non-reactive	Non-reactive	23.9261
Patient # 581	82143	FEM	Salvador	Non-reactive	Non-reactive	48.2765
Patient # 582	82226	FEM	Missing data	Non-reactive	Non-reactive	75.0171
Patient # 583	82404	FEM	Salvador	Non-reactive	Non-reactive	50.6229
Patient # 584	82419	FEM	Biritinga	Non-reactive	Non-reactive	34.1547
Patient # 585	83065	FEM	Salvador	Non-reactive	Non-reactive	31.05
Patient # 586	83068	MASC	Salvador	Non-reactive	Non-reactive	59.3237
Patient # 587	83127	FEM	Salvador	Non-reactive	Non-reactive	34.0178
Patient # 588	83128	FEM	Tapiramuta	Non-reactive	Non-reactive	35.7509
Patient # 589	83159	FEM	Salvador	Non-reactive	Non-reactive	38.7406
Patient # 590	83244	FEM	Salvador	Non-reactive	Non-reactive	33.5688
Patient # 591	83246	FEM	Salvador	Non-reactive	Non-reactive	42.1191
Patient # 592	83581	MASC	Salvador	Non-reactive	Reactive	47.1732
Patient # 593	83582	FEM	Salvador	Non-reactive	Non-reactive	19.8795
Patient # 594	83785	MASC	Salvador	Non-reactive	Non-reactive	45.9767
Patient # 595	83824	MASC	Salvador	Non-reactive	Non-reactive	44.7255
Patient # 596	83964	FEM	Salvador	Non-reactive	Non-reactive	23.3347
Patient # 597	83976	MASC	Salvador	Non-reactive	Non-reactive	32.7337
Patient # 598	84037	FEM	Salvador	Non-reactive	Non-reactive	32.6461
Patient # 599	84081	FEM	Capim Grosso	Non-reactive	Non-reactive	34.3628
Patient # 600	84211	FEM	Salvador	Non-reactive	Non-reactive	39.3374
Patient # 601	84496	FEM	Salvador	Non-reactive	Non-reactive	45.5305
Patient # 602	84512	MASC	Salvador	Non-reactive	Non-reactive	71.1157
Patient # 603	84567	FEM	Salvador	Non-reactive	Non-reactive	34.3546
Patient # 604	84676	MASC	Santo Antonio de Jesus	Non-reactive	Non-reactive	69.3498
Patient # 605	84678	MASC	Salvador	Non-reactive	Non-reactive	50.4778
Patient # 606	84693	MASC	Salvador	Non-reactive	Non-reactive	44.4682
Patient # 607	84888	FEM	Santo Antonio de Jesus	Non-reactive	Non-reactive	20.0137
Patient # 608	85068	FEM	Salvador	Non-reactive	Non-reactive	28.898
Patient # 609	85094	FEM	Salvador	Non-reactive	Non-reactive	48.6352
Patient # 610	85113	FEM	Salvador	Non-reactive	Non-reactive	32.7912
Patient # 611	85333	FEM	Simoes Filho	Non-reactive	Non-reactive	32.501
Patient # 612	85515	FEM	Salvador	Non-reactive	Non-reactive	36.6516
Patient # 613	85604	FEM	Salvador	Non-reactive	Non-reactive	43.6715
Patient # 614	85889	FEM	Salvador	Non-reactive	Non-reactive	36.3888
Patient # 615	86025	FEM	Camacan	Non-reactive	Non-reactive	35.6797
Patient # 616	86105	MASC	Salvador	Non-reactive	Non-reactive	67.8001
Patient # 617	86165	FEM	Salvador	Non-reactive	Non-reactive	37.8508
Patient # 618	86175	FEM	Ipiau	Non-reactive	Non-reactive	36.2875
Patient # 619	86380	FEM	Salvador	Non-reactive	Non-reactive	38.2998
Patient # 620	86408	FEM	Salvador	Non-reactive	Non-reactive	38.0643
Patient # 621	86422	FEM	Salvador	Non-reactive	Non-reactive	47.1841
Patient # 622	86449	FEM	Salvador	Non-reactive	Non-reactive	34.2122
Patient # 623	86495	MASC	Salvador	Non-reactive	Non-reactive	50.5736
Patient # 624	86517	FEM	Serrinha	Non-reactive	Non-reactive	40.4244
Patient # 625	86518	FEM	Paulo Afonso	Non-reactive	Non-reactive	51.3621
Patient # 626	86771	FEM	Salvador	Non-reactive	Non-reactive	32.2409
Patient # 627	86850	MASC	Salvador	Non-reactive	Non-reactive	55.436
Patient # 628	86884	MASC	Governador Mangabeira	Non-reactive	Non-reactive	63.7645
Patient # 629	86956	FEM	Salvador	HTLV-1/2	Non-reactive	41.6071
Patient # 630	87391	FEM	Salvador	Non-reactive	Non-reactive	26.1629
Patient # 631	87425	FEM	Salvador	Non-reactive	Non-reactive	70.7817
Patient # 632	87471	FEM	Salvador	Non-reactive	Non-reactive	34.8884
Patient # 633	87520	FEM	Missing data	Non-reactive	Non-reactive	26.601
Patient # 634	87529	FEM	Salvador	Non-reactive	Non-reactive	45.2156
Patient # 635	87617	FEM	Salvador	Non-reactive	Non-reactive	36.2628
Patient # 636	87625	MASC	Salvador	Non-reactive	Non-reactive	42.5982
Patient # 637	87773	FEM	Salvador	Non-reactive	Non-reactive	51.3593
Patient # 638	87789	FEM	Salvador	Non-reactive	Non-reactive	45.7522
Patient # 639	87809	FEM	Salvador	Non-reactive	Non-reactive	36.1588
Patient # 640	87863	FEM	Salvador	Non-reactive	Non-reactive	31.5318
Patient # 641	87953	FEM	Salvador	Non-reactive	Non-reactive	43.6578
Patient # 642	88172	FEM	Salvador	Non-reactive	Non-reactive	32.386
Patient # 643	88385	FEM	Salvador	Non-reactive	Non-reactive	31.6824
Patient # 644	88532	MASC	Missing data	Non-reactive	Non-reactive	32.5722
Patient # 645	88577	FEM	Salvador	Non-reactive	Non-reactive	37.4292
Patient # 646	88601	FEM	Santo Amaro	Non-reactive	Non-reactive	38.2724
Patient # 647	88636	FEM	Salvador	Non-reactive	Non-reactive	32.052
Patient # 648	88879	FEM	Salvador	Non-reactive	Non-reactive	45.0678
Patient # 649	88935	FEM	Salvador	Non-reactive	Non-reactive	39.4251
Patient # 650	89187	FEM	Salvador	Non-reactive	Non-reactive	32.8597
Patient # 651	89235	FEM	Tapiramuta	Non-reactive	Non-reactive	33.9001
Patient # 652	89257	FEM	Missing data	Non-reactive	Non-reactive	35.2827
Patient # 653	89377	MASC	Jiquirica	Non-reactive	Non-reactive	47.5784
Patient # 654	89509	MASC	Salvador	Non-reactive	Non-reactive	113.993
Patient # 655	89588	FEM	Salvador	Non-reactive	Non-reactive	42.8994
Patient # 656	89649	FEM	Missing data	Non-reactive	Non-reactive	52.8378
Patient # 657	90247	FEM	Salvador	Non-reactive	Non-reactive	32.7666
Patient # 658	90249	FEM	Salvador	Non-reactive	Non-reactive	41.681
Patient # 659	90270	MASC	Salvador	Non-reactive	Non-reactive	46.8364
Patient # 660	90393	MASC	Santo Amaro	Non-reactive	Non-reactive	46.3436
Patient # 661	90592	FEM	Salvador	Non-reactive	Non-reactive	33.4565
Patient # 662	90612	FEM	Simoes Filho	Non-reactive	Non-reactive	54.9432
Patient # 663	90706	FEM	Simoes Filho	Non-reactive	Non-reactive	46.1903
Patient # 664	90801	FEM	Itapetinga	Non-reactive	Non-reactive	33.0787
Patient # 665	90871	MASC	Teixeira de Freitas	Non-reactive	Non-reactive	41.1499
Patient # 666	91056	FEM	Salvador	Non-reactive	Non-reactive	33.1116
Patient # 667	91164	FEM	Salvador	Non-reactive	Non-reactive	33.4921
Patient # 668	91403	FEM	Salvador	Non-reactive	Non-reactive	40.6653
Patient # 669	91603	FEM	Salvador	Non-reactive	Non-reactive	45.9274
Patient # 670	91993	FEM	Araci	Non-reactive	Non-reactive	29.5414
Patient # 671	92061	FEM	Salvador	Non-reactive	Non-reactive	42.5654
Patient # 672	92110	FEM	Santo Antonio de Jesus	Non-reactive	Non-reactive	37.3142
Patient # 673	92530	FEM	Salvador	Non-reactive	Non-reactive	37.7741
Patient # 674	93151	FEM	Salvador	Non-reactive	Non-reactive	44.397
Patient # 675	93484	FEM	Salvador	Non-reactive	Non-reactive	42.8063
Patient # 676	93515	MASC	Ipira	Non-reactive	Non-reactive	48.5667
Patient # 677	93613	FEM	Salvador	Non-reactive	Non-reactive	46.6831
Patient # 678	93627	FEM	Simoes Filho	Non-reactive	Non-reactive	31.8467
Patient # 679	93644	FEM	Salvador	Non-reactive	Non-reactive	25.4511
Patient # 680	93835	FEM	Santo Estevao	Non-reactive	Non-reactive	42.7543
Patient # 681	94113	MASC	Salvador	Non-reactive	Non-reactive	38.5407
Patient # 682	94196	FEM	Missing data	Non-reactive	Non-reactive	35.6988
Patient # 683	94258	FEM	Salvador	Non-reactive	Non-reactive	63.655
Patient # 684	94485	FEM	Salvador	Non-reactive	Non-reactive	39.4634
Patient # 685	94879	MASC	Sao Sebastiao do Passe	Non-reactive	Non-reactive	29.7988
Patient # 686	94983	FEM	Salvador	Non-reactive	Non-reactive	27.4579
Patient # 687	95017	FEM	Salvador	Non-reactive	Non-reactive	37.2238
Patient # 688	95057	FEM	Conceicao do Coite	Non-reactive	Non-reactive	32.1095
Patient # 689	95122	MASC	Salvador	Non-reactive	Non-reactive	90.809
Patient # 690	95138	FEM	Salvador	Non-reactive	Non-reactive	26.2669
Patient # 691	95320	MASC	Prado	Non-reactive	Non-reactive	50.5654
Patient # 692	95467	FEM	Salvador	Non-reactive	Non-reactive	25.6208
Patient # 693	95557	MASC	Missing data	Non-reactive	Non-reactive	31.5346
Patient # 694	95596	FEM	Itapetinga	Non-reactive	Non-reactive	46.7433
Patient # 695	95964	FEM	Salvador	Non-reactive	Non-reactive	31.1239
Patient # 696	95983	FEM	Salvador	Non-reactive	Non-reactive	37.1335
Patient # 697	96203	MASC	Salvador	Non-reactive	Reactive	81.0513
Patient # 698	96502	FEM	Salvador	Non-reactive	Non-reactive	37.1143
Patient # 699	96537	FEM	Salvador	Non-reactive	Non-reactive	40.7283
Patient # 700	96592	FEM	Salvador	Non-reactive	Non-reactive	41.7331
Patient # 701	97065	FEM	Salvador	Non-reactive	Non-reactive	25.5277
Patient # 702	97404	FEM	Salvador	Non-reactive	Non-reactive	32.8925
Patient # 703	97420	FEM	Salvador	Non-reactive	Non-reactive	38.9514
Patient # 704	97466	MASC	Salvador	Non-reactive	Non-reactive	32.0931
Patient # 705	97935	FEM	Missing data	Non-reactive	Non-reactive	40.0164
Patient # 706	98109	FEM	Salvador	Non-reactive	Non-reactive	30.6174
Patient # 707	98250	FEM	Salvador	Non-reactive	Non-reactive	33.9439
Patient # 708	98309	FEM	Missing data	Non-reactive	Non-reactive	34.371
Patient # 709	98564	FEM	Salvador	Non-reactive	Non-reactive	35.1732
Patient # 710	98824	FEM	Ubaitaba	Non-reactive	Non-reactive	25.4702
Patient # 711	98921	FEM	Cabeceiras do Paraguacu	Non-reactive	Non-reactive	72.5777
Patient # 712	98928	MASC	Missing data	Non-reactive	Non-reactive	48.1396
Patient # 713	99020	FEM	Lauro de Freitas	Non-reactive	Non-reactive	46.642
Patient # 714	99172	FEM	Camacan	Non-reactive	Non-reactive	30.8474
Patient # 715	99317	MASC	Salvador	Non-reactive	Non-reactive	49.5715
Patient # 716	99357	MASC	Salvador	HTLV-1	Reactive	49.7577
Patient # 717	99418	MASC	Salvador	Non-reactive	Non-reactive	34.3819
Patient # 718	99456	FEM	Salvador	Non-reactive	Non-reactive	32.9555
Patient # 719	99523	FEM	Salvador	Non-reactive	Non-reactive	47.3977
Patient # 720	99534	FEM	Salvador	Non-reactive	Non-reactive	33.5469
Patient # 721	99562	FEM	Salvador	Non-reactive	Non-reactive	36.2464
Patient # 722	99631	FEM	Salvador	Non-reactive	Non-reactive	39.9452
Patient # 723	100095	FEM	Salvador	Non-reactive	Non-reactive	44.2218
Patient # 724	100120	MASC	Salvador	Non-reactive	Non-reactive	38.4148
Patient # 725	100495	FEM	Salvador	Non-reactive	Non-reactive	33.3689
Patient # 726	100800	FEM	Salvador	Non-reactive	Non-reactive	33.4127
Patient # 727	100817	FEM	Salvador	Non-reactive	Non-reactive	38.2888
Patient # 728	100822	FEM	Nordestina	Non-reactive	Non-reactive	33.6235
Patient # 729	101177	FEM	Salvador	Non-reactive	Non-reactive	64.5092
Patient # 730	101316	FEM	Salvador	Non-reactive	Non-reactive	35.614
Patient # 731	101362	MASC	Oliveira dos Brejinhos	Non-reactive	Non-reactive	48.794
Patient # 732	101425	FEM	Salvador	Non-reactive	Non-reactive	42.6694
Patient # 733	101548	FEM	Santo Amaro	Non-reactive	Non-reactive	36.8679
Patient # 734	101642	FEM	Salvador	Non-reactive	Non-reactive	34.601
Patient # 735	101655	FEM	Salvador	Non-reactive	Non-reactive	27.3429
Patient # 736	101792	MASC	Salvador	Non-reactive	Reactive	53.5715
Patient # 737	101995	FEM	Varzea Nova	Non-reactive	Non-reactive	40.219
Patient # 738	102075	FEM	Salvador	Non-reactive	Non-reactive	47.3593
Patient # 739	102086	FEM	Salvador	Non-reactive	Non-reactive	27.5017
Patient # 740	102099	FEM	Simoes Filho	Non-reactive	Non-reactive	30.6256
Patient # 741	102247	MASC	Salvador	Non-reactive	Non-reactive	68.7283
Patient # 742	102337	FEM	Morro do Chapeu	Non-reactive	Non-reactive	18.2231
Patient # 743	102469	FEM	Sao Sebastiao do Passe	Non-reactive	Non-reactive	31.1157
Patient # 744	102567	FEM	Missing data	Non-reactive	Non-reactive	34.8747
Patient # 745	102588	FEM	Morro do Chapeu	Non-reactive	Non-reactive	20.2163
Patient # 746	102602	FEM	Salvador	Non-reactive	Non-reactive	45.2183
Patient # 747	102609	FEM	Salvador	Non-reactive	Non-reactive	36.8104
Patient # 748	102687	FEM	Cruz das Almas	Non-reactive	Non-reactive	54.3984
Patient # 749	102717	FEM	Salvador	Non-reactive	Non-reactive	61.6044
Patient # 750	102995	FEM	Salvador	Non-reactive	Non-reactive	27.2005
Patient # 751	103002	FEM	Salvador	Non-reactive	Non-reactive	25.744
Patient # 752	103059	MASC	Salvador	Non-reactive	Non-reactive	36.3751
Patient # 753	103410	FEM	Salvador	Non-reactive	Non-reactive	35.655
Patient # 754	103435	FEM	Salvador	Non-reactive	Non-reactive	32.6023
Patient # 755	103844	MASC	Ribeira do Pombal	Non-reactive	Non-reactive	39.2854
Patient # 756	103916	FEM	Salvador	Non-reactive	Non-reactive	38.9897
Patient # 757	104026	FEM	Salvador	HTLV-1	Reactive	50.6201
Patient # 758	104092	MASC	Salvador	Non-reactive	Non-reactive	49.7604
Patient # 759	104353	FEM	Salvador	Non-reactive	Non-reactive	39.1978
Patient # 760	104496	FEM	Salvador	Non-reactive	Non-reactive	38.809
Patient # 761	104863	FEM	Salvador	Non-reactive	Non-reactive	33.7002
Patient # 762	104888	MASC	Salvador	Non-reactive	Non-reactive	25.5688
Patient # 763	104895	FEM	Salvador	Non-reactive	Non-reactive	43.0691
Patient # 764	105368	FEM	Missing data	Non-reactive	Non-reactive	46.7625
Patient # 765	105396	FEM	Salvador	HTLV-1	Non-reactive	38.5791
Patient # 766	105459	FEM	Salvador	Non-reactive	Non-reactive	21.4702
Patient # 767	105529	FEM	Lauro de Freitas	Non-reactive	Non-reactive	35.8522
Patient # 768	105597	FEM	Salvador	Non-reactive	Non-reactive	33.9877
Patient # 769	105643	FEM	Lauro de Freitas	Non-reactive	Non-reactive	28.3012
Patient # 770	105763	MASC	Salvador	Non-reactive	Non-reactive	41.577
Patient # 771	105830	FEM	Salvador	Non-reactive	Non-reactive	73.6071
Patient # 772	105872	FEM	Salvador	Non-reactive	Non-reactive	34.8966
Patient # 773	105938	FEM	Itapetinga	Non-reactive	Non-reactive	18.2971
Patient # 774	105967	FEM	Missing data	Non-reactive	Non-reactive	41.6564
Patient # 775	106105	FEM	Missing data	Non-reactive	Non-reactive	41.9138
Patient # 776	106472	FEM	Salvador	Non-reactive	Non-reactive	32.9446
Patient # 777	106801	FEM	Lauro de Freitas	Non-reactive	Non-reactive	39.1239
Patient # 778	106807	FEM	Paulo Afonso	Non-reactive	Non-reactive	113.993
Patient # 779	106877	FEM	Salvador	Non-reactive	Non-reactive	52.397
Patient # 780	106901	FEM	Salvador	Non-reactive	Non-reactive	33.462
Patient # 781	106937	FEM	Salvador	Non-reactive	Non-reactive	19.7563
Patient # 782	107145	FEM	Valente	Non-reactive	Non-reactive	40.1068
Patient # 783	107167	FEM	Salvador	Non-reactive	Non-reactive	34.9952
Patient # 784	107168	FEM	Salvador	Non-reactive	Non-reactive	64.104
Patient # 785	107238	FEM	Salvador	Non-reactive	Non-reactive	16.4956
Patient # 786	107292	MASC	Salvador	Non-reactive	Non-reactive	51.4415
Patient # 787	107348	FEM	Simoes Filho	Non-reactive	Non-reactive	34.3792
Patient # 788	107409	MASC	Salvador	Non-reactive	Non-reactive	45.8398
Patient # 789	107424	FEM	Salvador	Non-reactive	Non-reactive	41.4401
Patient # 790	107572	FEM	Salvador	Non-reactive	Non-reactive	29.7632
Patient # 791	107623	FEM	Serrinha	HTLV-1	Non-reactive	55.7947
Patient # 792	107861	FEM	Salvador	Non-reactive	Non-reactive	29.7878
Patient # 793	107987	FEM	Salvador	Non-reactive	Non-reactive	36.7803
Patient # 794	108042	FEM	Salvador	Non-reactive	Non-reactive	41.2457
Patient # 795	108176	FEM	Paulo Afonso	Non-reactive	Non-reactive	30.2505
Patient # 796	108954	MASC	Salvador	Non-reactive	Non-reactive	49.1828
Patient # 797	108984	FEM	Sao Sebastiao do Passe	HTLV-1	Reactive	39.1047
Patient # 798	109043	FEM	Simoes Filho	Non-reactive	Non-reactive	33.5222
Patient # 799	109141	MASC	Salvador	Non-reactive	Non-reactive	29.0705
Patient # 800	109173	FEM	Salvador	Non-reactive	Non-reactive	48.0712
Patient # 801	109192	FEM	Itapetinga	Non-reactive	Non-reactive	20.8405
Patient # 802	109200	FEM	Salvador	Non-reactive	Non-reactive	35.1923
Patient # 803	109291	FEM	Tapiramuta	Non-reactive	Non-reactive	55.2444
Patient # 804	109936	FEM	Salvador	Non-reactive	Non-reactive	32.5448
Patient # 805	110051	FEM	Missing data	Non-reactive	Non-reactive	39.9644
Patient # 806	110100	FEM	Missing data	Non-reactive	Non-reactive	46.3162
Patient # 807	110357	FEM	Salvador	Non-reactive	Non-reactive	38.976
Patient # 808	110368	FEM	Salvador	Non-reactive	Non-reactive	34.5106
Patient # 809	110390	FEM	Ilheus	Non-reactive	Non-reactive	113.993
Patient # 810	110939	FEM	Salvador	Non-reactive	Non-reactive	62.4203
Patient # 811	111014	MASC	Salvador	Non-reactive	Non-reactive	46.3354
Patient # 812	111040	FEM	Itapetinga	Non-reactive	Non-reactive	31.6331
Patient # 813	111580	FEM	Salvador	Non-reactive	Non-reactive	58.8255
Patient # 814	111625	FEM	Biritinga	Non-reactive	Non-reactive	24.4654
Patient # 815	111683	FEM	Itaparica	Non-reactive	Non-reactive	41.7112
Patient # 816	111763	MASC	Salvador	Non-reactive	Non-reactive	37.9603
Patient # 817	112000	FEM	Salvador	Non-reactive	Non-reactive	69.0842
Patient # 818	112240	FEM	Salvador	Non-reactive	Non-reactive	39.7016
Patient # 819	112284	FEM	Conde	Non-reactive	Non-reactive	38.5024
Patient # 820	112653	FEM	Salvador	Non-reactive	Non-reactive	29.5578
Patient # 821	112730	FEM	Salvador	Non-reactive	Non-reactive	57.0103
Patient # 822	113247	FEM	Serrinha	Non-reactive	Non-reactive	22.2368
Patient # 823	113277	FEM	Salvador	Non-reactive	Non-reactive	45.3224
Patient # 824	113388	FEM	Salvador	Non-reactive	Non-reactive	34.5572
Patient # 825	113537	MASC	Salvador	Non-reactive	Non-reactive	35.6824
Patient # 826	113583	MASC	Santo Antonio de Jesus	Non-reactive	Non-reactive	53.6619
Patient # 827	113787	FEM	Missing data	Non-reactive	Non-reactive	21.3443
Patient # 828	113826	MASC	Salvador	Non-reactive	Non-reactive	34.6667
Patient # 829	113866	FEM	Salvador	Non-reactive	Non-reactive	41.9904
Patient # 830	114012	FEM	Missing data	Non-reactive	Non-reactive	36.6105
Patient # 831	114050	MASC	Missing data	Non-reactive	Non-reactive	50.5599
Patient # 832	114260	FEM	Salvador	Non-reactive	Non-reactive	32.2108
Patient # 833	114389	FEM	Salvador	Non-reactive	Non-reactive	37.9767
Patient # 834	114455	FEM	Salvador	Non-reactive	Non-reactive	49.3634
Patient # 835	114832	FEM	Salvador	Non-reactive	Non-reactive	36.3669
Patient # 836	114858	MASC	Salvador	Non-reactive	Non-reactive	52.3039
Patient # 837	114882	FEM	Salvador	Non-reactive	Non-reactive	27.0883
Patient # 838	114898	FEM	Salvador	Non-reactive	Non-reactive	62.4997
Patient # 839	114995	MASC	Salvador	Non-reactive	Non-reactive	43.5674
Patient # 840	115343	MASC	Salvador	Non-reactive	Non-reactive	84.794
Patient # 841	115448	MASC	Salvador	Non-reactive	Non-reactive	55.1869
Patient # 842	115515	FEM	Salvador	Non-reactive	Non-reactive	40.8761
Patient # 843	115656	FEM	Missing data	Non-reactive	Non-reactive	48.3696
Patient # 844	115700	FEM	Salvador	Non-reactive	Non-reactive	26.4038
Patient # 845	115719	MASC	Salvador	Non-reactive	Non-reactive	52.4572
Patient # 846	115797	MASC	Salvador	Non-reactive	Non-reactive	43.165
Patient # 847	115805	FEM	Salvador	Non-reactive	Non-reactive	48.9172
Patient # 848	115848	FEM	Salvador	Non-reactive	Non-reactive	40.679
Patient # 849	116021	FEM	Santaluz	Non-reactive	Non-reactive	32.961
Patient # 850	116025	FEM	Simoes Filho	Non-reactive	Non-reactive	71.0554
Patient # 851	116037	FEM	Salvador	Non-reactive	Non-reactive	32.0329
Patient # 852	116045	FEM	Salvador	Non-reactive	Non-reactive	40.7693
Patient # 853	116299	FEM	Salvador	Non-reactive	Non-reactive	40.1068
Patient # 854	116588	MASC	Santo Antonio de Jesus	Non-reactive	Non-reactive	37.5359
Patient # 855	116677	MASC	Salvador	Non-reactive	Non-reactive	37.6454
Patient # 856	116830	MASC	Salvador	Non-reactive	Non-reactive	26.527
Patient # 857	116921	FEM	Salvador	Non-reactive	Non-reactive	26.4339
Patient # 858	117069	MASC	Salvador	Non-reactive	Non-reactive	42.7515
Patient # 859	117074	MASC	Salvador	Non-reactive	Non-reactive	38.8966
Patient # 860	117114	FEM	Salvador	Non-reactive	Non-reactive	28.1177
Patient # 861	117631	FEM	Jacobina	Non-reactive	Non-reactive	20.6762
Patient # 862	117643	FEM	Jacobina	Non-reactive	Non-reactive	18.7406
Patient # 863	118029	FEM	Salvador	Non-reactive	Non-reactive	31.7372
Patient # 864	118411	FEM	Salvador	Non-reactive	Non-reactive	35.0418
Patient # 865	118536	MASC	Salvador	Non-reactive	Non-reactive	34.9925
Patient # 866	118558	FEM	Salvador	Non-reactive	Non-reactive	34.026
Patient # 867	118818	FEM	Salvador	Non-reactive	Non-reactive	38.8063
Patient # 868	118831	FEM	Simoes Filho	Non-reactive	Non-reactive	50.13
Patient # 869	119134	MASC	Missing data	Non-reactive	Non-reactive	113.993
Patient # 870	119201	FEM	Missing data	Non-reactive	Non-reactive	37.2895
Patient # 871	119204	FEM	Salvador	Non-reactive	Non-reactive	37.4867
Patient # 872	119594	MASC	Salvador	Non-reactive	Non-reactive	51.8576
Patient # 873	119653	MASC	Salvador	Non-reactive	Non-reactive	47.0281
Patient # 874	119908	MASC	Paulo Afonso	Non-reactive	Non-reactive	57.7495
Patient # 875	120074	FEM	Salvador	Non-reactive	Non-reactive	48.898
Patient # 876	120375	FEM	Missing data	Non-reactive	Non-reactive	37.1472
Patient # 877	120781	FEM	Salvador	Non-reactive	Non-reactive	33.2348
Patient # 878	120846	FEM	Salvador	Non-reactive	Non-reactive	57.4401
Patient # 879	120943	FEM	Missing data	Non-reactive	Non-reactive	49.2567
Patient # 880	121003	FEM	Salvador	Non-reactive	Non-reactive	37.3388
Patient # 881	121121	MASC	Salvador	Non-reactive	Non-reactive	40.5339
Patient # 882	121174	FEM	Salvador	Non-reactive	Non-reactive	36.178
Patient # 883	121433	FEM	Missing data	Non-reactive	Non-reactive	32.783
Patient # 884	121454	FEM	Salvador	Non-reactive	Non-reactive	25.8508
Patient # 885	121638	FEM	Salvador	Non-reactive	Non-reactive	40.8131
Patient # 886	121692	MASC	Salvador	Non-reactive	Reactive	113.993
Patient # 887	121973	FEM	Salvador	Non-reactive	Non-reactive	50.8145
Patient # 888	122013	FEM	Salvador	Non-reactive	Non-reactive	31.8604
Patient # 889	122027	MASC	Salvador	Non-reactive	Non-reactive	53.6016
Patient # 890	122077	FEM	Sao Sebastiao do Passe	Non-reactive	Non-reactive	38.2998
Patient # 891	122244	MASC	Camacari	Non-reactive	Non-reactive	50.4695
Patient # 892	122251	MASC	Salvador	Non-reactive	Non-reactive	35.7728
Patient # 893	122334	FEM	Salvador	Non-reactive	Non-reactive	26.8939
Patient # 894	122377	FEM	Salvador	Non-reactive	Non-reactive	45.8836
Patient # 895	122418	FEM	Salvador	Non-reactive	Non-reactive	25.41
Patient # 896	122434	FEM	Salvador	Non-reactive	Non-reactive	39.614
Patient # 897	122746	FEM	Salvador	Non-reactive	Non-reactive	22.8419
Patient # 898	122771	FEM	Salvador	Non-reactive	Non-reactive	31.7645
Patient # 899	122808	FEM	Salvador	Non-reactive	Non-reactive	40.9062
Patient # 900	122843	MASC	Salvador	Non-reactive	Non-reactive	31.5811
Patient # 901	122885	MASC	Salvador	Non-reactive	Non-reactive	63.7864
Patient # 902	123022	FEM	Salvador	Non-reactive	Non-reactive	56.9829
Patient # 903	123062	FEM	Salvador	Non-reactive	Non-reactive	39.6906
Patient # 904	123093	FEM	Feira de Santana	Non-reactive	Non-reactive	53.5688
Patient # 905	123118	FEM	Itapetinga	Non-reactive	Non-reactive	27.3128
Patient # 906	123467	FEM	Salvador	Non-reactive	Non-reactive	40.4189
Patient # 907	123491	FEM	Salvador	Non-reactive	Non-reactive	29.3634
Patient # 908	123549	MASC	Riachao do Jacuipe	Non-reactive	Non-reactive	62.8364
Patient # 909	123734	FEM	Paulo Afonso	Non-reactive	Non-reactive	36.5448
Patient # 910	123965	FEM	Missing data	Non-reactive	Non-reactive	47.5044
Patient # 911	124018	MASC	Salvador	Non-reactive	Non-reactive	53.6756
Patient # 912	124162	FEM	Salvador	Non-reactive	Non-reactive	23.3292
Patient # 913	124323	FEM	Salvador	Non-reactive	Non-reactive	40.0602
Patient # 914	124463	FEM	Salvador	Non-reactive	Non-reactive	53.9658
Patient # 915	124477	FEM	Serrinha	Non-reactive	Non-reactive	33.5031
Patient # 916	124488	FEM	Salvador	Non-reactive	Non-reactive	30.2341
Patient # 917	124494	FEM	Salvador	Non-reactive	Non-reactive	32.4901
Patient # 918	124624	FEM	Salvador	Non-reactive	Non-reactive	20.3285
Patient # 919	124872	FEM	Salvador	Non-reactive	Non-reactive	33.3963
Patient # 920	124885	FEM	Sao Felipe	Non-reactive	Non-reactive	48.6516
Patient # 921	124904	MASC	Salvador	Non-reactive	Non-reactive	21.5551
Patient # 922	125368	MASC	Salvador	Non-reactive	Non-reactive	46.6256
Patient # 923	125413	FEM	Salvador	Non-reactive	Non-reactive	32.5448
Patient # 924	125483	FEM	Salvador	Non-reactive	Non-reactive	37.0486
Patient # 925	125573	MASC	Salvador	Non-reactive	Non-reactive	56.8405
Patient # 926	125621	FEM	Ilheus	Non-reactive	Non-reactive	34.9295
Patient # 927	125683	FEM	Salvador	Non-reactive	Non-reactive	40.9692
Patient # 928	125709	FEM	Salvador	Non-reactive	Non-reactive	50.5708
Patient # 929	125798	FEM	Missing data	Non-reactive	Non-reactive	19.5236
Patient # 930	125900	FEM	Salvador	Non-reactive	Non-reactive	33.8179
Patient # 931	126051	FEM	Salvador	Non-reactive	Non-reactive	49.0103
Patient # 932	126179	FEM	Salvador	Non-reactive	Non-reactive	23.6277
Patient # 933	126200	FEM	Salvador	Non-reactive	Non-reactive	26.4476
Patient # 934	126387	FEM	Salvador	Non-reactive	Non-reactive	65.3032
Patient # 935	126597	FEM	Miguel Calmon	Non-reactive	Non-reactive	33.1034
Patient # 936	126623	FEM	Salvador	Non-reactive	Non-reactive	37.1992
Patient # 937	126747	FEM	Salvador	Non-reactive	Non-reactive	40.0329
Patient # 938	126818	FEM	Santo Amaro	Non-reactive	Non-reactive	23.8604
Patient # 939	126941	FEM	Salvador	Non-reactive	Non-reactive	23.551
Patient # 940	127207	FEM	Salvador	Non-reactive	Non-reactive	32.9555
Patient # 941	127278	FEM	Salvador	Non-reactive	Non-reactive	36.0767
Patient # 942	127289	FEM	Salvador	Non-reactive	Non-reactive	44.3039
Patient # 943	127295	FEM	Salvador	Non-reactive	Non-reactive	35.7016
Patient # 944	127331	FEM	Salvador	Non-reactive	Non-reactive	42.308
Patient # 945	127364	MASC	Santaluz	Non-reactive	Non-reactive	42.0507
Patient # 946	127455	FEM	Dias Davila	Non-reactive	Non-reactive	43.2909
Patient # 947	127627	FEM	Salvador	Non-reactive	Non-reactive	35.3155
Patient # 948	127664	FEM	Salvador	Non-reactive	Non-reactive	39.3457
Patient # 949	127720	FEM	Salvador	Non-reactive	Non-reactive	44.7064
Patient # 950	127732	MASC	Salvador	Non-reactive	Non-reactive	35.3566
Patient # 951	127776	MASC	Salvador	Non-reactive	Non-reactive	58.6886
Patient # 952	127782	FEM	Salvador	Non-reactive	Non-reactive	56.3587
Patient # 953	127874	FEM	Salvador	Non-reactive	Reactive	47.2717
Patient # 954	127875	FEM	Salvador	HTLV-1	Reactive	48.7502
Patient # 955	127966	FEM	Missing data	Non-reactive	Non-reactive	33.681
Patient # 956	127974	MASC	Salvador	Non-reactive	Non-reactive	28.5366
Patient # 957	127986	FEM	Salvador	Non-reactive	Non-reactive	26.9925
Patient # 958	128198	MASC	Salvador	Non-reactive	Non-reactive	38.4476
Patient # 959	128279	MASC	Salvador	Non-reactive	Non-reactive	49.1663
Patient # 960	128375	FEM	Salvador	Non-reactive	Non-reactive	33.191
Patient # 961	128463	MASC	Salvador	Non-reactive	Non-reactive	43.7153
Patient # 962	128526	FEM	Missing data	Non-reactive	Non-reactive	32.8624
Patient # 963	128757	MASC	Salvador	Non-reactive	Reactive	46.9541
Patient # 964	128762	FEM	Missing data	Non-reactive	Non-reactive	30.2341
Patient # 965	128922	FEM	Salvador	Non-reactive	Non-reactive	35.1841
Patient # 966	129114	MASC	Salvador	Non-reactive	Non-reactive	36.1807
Patient # 967	129174	MASC	Amargosa	Non-reactive	Non-reactive	42.4969
Patient # 968	129176	FEM	Itapetinga	Non-reactive	Non-reactive	58.0671
Patient # 969	129380	FEM	Salvador	Non-reactive	Non-reactive	30.2396
Patient # 970	129399	MASC	Salvador	Non-reactive	Non-reactive	45.1472
Patient # 971	129459	FEM	Salvador	Non-reactive	Non-reactive	39.7837
Patient # 972	129540	FEM	Salvador	Non-reactive	Non-reactive	37.2895
Patient # 973	129763	FEM	Sao Felipe	Non-reactive	Non-reactive	58.7296
Patient # 974	129809	FEM	Salvador	Non-reactive	Non-reactive	63.3949
Patient # 975	130027	FEM	Salvador	Non-reactive	Non-reactive	29.7823
Patient # 976	130252	MASC	Salvador	Non-reactive	Non-reactive	54.9979
Patient # 977	130275	MASC	Salvador	Non-reactive	Non-reactive	41.7577
Patient # 978	130573	FEM	Salvador	Non-reactive	Non-reactive	37.9932
Patient # 979	130757	FEM	Salvador	Non-reactive	Non-reactive	33.6619
Patient # 980	130836	FEM	Lauro de Freitas	Non-reactive	Non-reactive	30.0917
Patient # 981	130951	MASC	Salvador	Non-reactive	Non-reactive	54.9706
Patient # 982	131230	MASC	Itamaraju	Non-reactive	Non-reactive	19.5565
Patient # 983	131465	MASC	Salvador	Non-reactive	Non-reactive	25.1253
Patient # 984	131498	MASC	Salvador	Non-reactive	Non-reactive	83.1458
Patient # 985	131663	MASC	Camacari	Non-reactive	Non-reactive	51.3922
Patient # 986	131739	FEM	Salvador	Non-reactive	Non-reactive	36.6379
Patient # 987	132106	MASC	Salvador	Non-reactive	Non-reactive	57.5633
Patient # 988	132157	FEM	Salvador	Non-reactive	Non-reactive	36.0082
Patient # 989	132173	FEM	Itaparica	Non-reactive	Non-reactive	30.3463
Patient # 990	132216	FEM	Salvador	Non-reactive	Non-reactive	45.8316
Patient # 991	132241	FEM	Salvador	Non-reactive	Non-reactive	46.8008
Patient # 992	132440	FEM	Ilheus	Non-reactive	Non-reactive	113.993
Patient # 993	132532	FEM	Salvador	Non-reactive	Non-reactive	32.2355
Patient # 994	132579	FEM	Camacan	Non-reactive	Non-reactive	39.2991
Patient # 995	132595	FEM	Salvador	Non-reactive	Reactive	52.3477
Patient # 996	132641	FEM	Conceicao do Coite	Non-reactive	Non-reactive	32.4025
Patient # 997	132647	FEM	Salvador	Non-reactive	Non-reactive	21.4018
Patient # 998	132755	MASC	Salvador	Non-reactive	Reactive	57.3279
Patient # 999	132772	FEM	Salvador	Non-reactive	Non-reactive	50.0096
Patient # 1000	132897	FEM	Salvador	Non-reactive	Non-reactive	33.4237
Patient # 1001	132961	FEM	Salvador	Non-reactive	Non-reactive	39.2991
Patient # 1002	133082	FEM	Camacari	Non-reactive	Non-reactive	51.1129
Patient # 1003	133426	FEM	Salvador	Non-reactive	Non-reactive	35.0253
Patient # 1004	133483	FEM	Ilheus	Non-reactive	Non-reactive	32.6845
Patient # 1005	133912	MASC	Salvador	Non-reactive	Non-reactive	37.2895
Patient # 1006	134156	FEM	Missing data	Non-reactive	Non-reactive	30.8638
Patient # 1007	134451	MASC	Salvador	Non-reactive	Non-reactive	48.7365
Patient # 1008	134551	FEM	Missing data	Non-reactive	Non-reactive	42.8802
Patient # 1009	134563	MASC	Salvador	Non-reactive	Non-reactive	46.9459
Patient # 1010	134583	FEM	Salvador	Non-reactive	Non-reactive	35.7454
Patient # 1011	134625	FEM	Sao Sebastiao do Passe	Non-reactive	Non-reactive	40.835
Patient # 1012	134915	FEM	Missing data	Non-reactive	Non-reactive	42.8063
Patient # 1013	135152	FEM	Salvador	Non-reactive	Non-reactive	28.9309
Patient # 1014	135240	FEM	Valenca	Non-reactive	Non-reactive	20.8515
Patient # 1015	135280	MASC	Missing data	Non-reactive	Non-reactive	41.2539
Patient # 1016	135288	FEM	Camacari	Non-reactive	Non-reactive	30.5544
Patient # 1017	135306	FEM	Salvador	Non-reactive	Non-reactive	37.9165
Patient # 1018	135311	FEM	Salvador	Non-reactive	Non-reactive	35.384
Patient # 1019	135494	FEM	Sao Sebastiao do Passe	Non-reactive	Non-reactive	34.768
Patient # 1020	135607	FEM	Salvador	Non-reactive	Non-reactive	49.4264
Patient # 1021	135908	MASC	Salvador	Non-reactive	Non-reactive	69.4593
Patient # 1022	136120	FEM	Missing data	Non-reactive	Non-reactive	32.0356
Patient # 1023	136156	FEM	Salvador	Non-reactive	Non-reactive	43.1239
Patient # 1024	136203	FEM	Salvador	Non-reactive	Non-reactive	25.6674
Patient # 1025	136472	FEM	Salvador	Non-reactive	Non-reactive	38.1739
Patient # 1026	136561	FEM	Salvador	Non-reactive	Non-reactive	31.8111
Patient # 1027	136612	FEM	Aracas	Non-reactive	Non-reactive	38.2587
Patient # 1028	136625	FEM	Salvador	Non-reactive	Non-reactive	47.6167
Patient # 1029	136631	MASC	Salvador	Non-reactive	Non-reactive	42.1574
Patient # 1030	136785	FEM	Muritiba	Non-reactive	Non-reactive	37.7823
Patient # 1031	136809	FEM	Salvador	Non-reactive	Non-reactive	61.0267
Patient # 1032	137142	FEM	Missing data	Non-reactive	Non-reactive	39.4853
Patient # 1033	137143	MASC	Salvador	Non-reactive	Non-reactive	48.5476
Patient # 1034	137189	FEM	Salvador	Non-reactive	Non-reactive	39.6194
Patient # 1035	137293	FEM	Missing data	Non-reactive	Non-reactive	36.4682
Patient # 1036	137300	FEM	Santo Antonio de Jesus	Non-reactive	Non-reactive	37.9713
Patient # 1037	137703	FEM	Salvador	Non-reactive	Non-reactive	37.6372
Patient # 1038	137827	FEM	Vitoria da Conquista	Non-reactive	Reactive	47.9808
Patient # 1039	137839	MASC	Salvador	Non-reactive	Non-reactive	40.2491
Patient # 1040	137846	FEM	Salvador	Non-reactive	Non-reactive	41.7112
Patient # 1041	138009	FEM	Salvador	Non-reactive	Non-reactive	28.3641
Patient # 1042	138102	MASC	Salvador	Non-reactive	Non-reactive	29.8973
Patient # 1043	138119	FEM	Salvador	Non-reactive	Non-reactive	41.3306
Patient # 1044	138139	FEM	Salvador	Non-reactive	Non-reactive	47.7536
Patient # 1045	138457	FEM	Salvador	Non-reactive	Non-reactive	36.3532
Patient # 1046	138492	FEM	Salvador	Non-reactive	Non-reactive	34.1273
Patient # 1047	138516	FEM	Salvador	Non-reactive	Non-reactive	40.3285
Patient # 1048	138793	MASC	Santo Amaro	Non-reactive	Non-reactive	57.1088
Patient # 1049	138868	FEM	Conde	Non-reactive	Non-reactive	23.2334
Patient # 1050	138888	MASC	Salvador	Non-reactive	Non-reactive	28.8679
Patient # 1051	138986	MASC	Salvador	Non-reactive	Reactive	49.1773
Patient # 1052	139005	FEM	Salvador	Non-reactive	Non-reactive	42.8227
Patient # 1053	139042	FEM	Salvador	Non-reactive	Non-reactive	32.2793
Patient # 1054	139382	MASC	Salvador	Non-reactive	Non-reactive	47.8741
Patient # 1055	139427	FEM	Salvador	Non-reactive	Non-reactive	44.0575
Patient # 1056	139509	FEM	Salvador	Non-reactive	Non-reactive	32.9391
Patient # 1057	139777	FEM	Salvador	Non-reactive	Non-reactive	44.5038
Patient # 1058	139885	FEM	Salvador	Non-reactive	Non-reactive	33.0678
Patient # 1059	139904	FEM	Salvador	Non-reactive	Non-reactive	34.4148
Patient # 1060	140094	MASC	Salvador	Non-reactive	Non-reactive	64.5558
Patient # 1061	140232	FEM	Sao Sebastiao do Passe	Non-reactive	Non-reactive	31.039
Patient # 1062	140512	FEM	Salvador	Non-reactive	Non-reactive	32.3094
Patient # 1063	140560	FEM	Salvador	Non-reactive	Non-reactive	26.8884
Patient # 1064	140652	FEM	Salvador	Non-reactive	Non-reactive	39.6386
Patient # 1065	140708	MASC	Salvador	Non-reactive	Non-reactive	37.8453
Patient # 1066	140782	MASC	Salvador	Non-reactive	Non-reactive	42.4038
Patient # 1067	141201	FEM	Salvador	Non-reactive	Non-reactive	44.1533
Patient # 1068	141207	MASC	Salvador	Non-reactive	Non-reactive	57.4839
Patient # 1069	141423	FEM	Salvador	Non-reactive	Non-reactive	31.8166
Patient # 1070	141493	MASC	Salvador	Non-reactive	Non-reactive	61.8727
Patient # 1071	141571	FEM	Salvador	Non-reactive	Non-reactive	37.3963
Patient # 1072	141581	FEM	Lauro de Freitas	Non-reactive	Non-reactive	33.1937
Patient # 1073	141839	FEM	Salvador	Non-reactive	Non-reactive	36.115
Patient # 1074	141841	MASC	Salvador	Non-reactive	Non-reactive	41.8289
Patient # 1075	141877	FEM	Salvador	Non-reactive	Non-reactive	46.5298
Patient # 1076	142139	FEM	Salvador	Non-reactive	Non-reactive	36.5695
Patient # 1077	142204	FEM	Salvador	Non-reactive	Non-reactive	70.5873
Patient # 1078	142256	FEM	Sao Francisco do Conde	Non-reactive	Non-reactive	58.9459
Patient # 1079	142316	MASC	Salvador	Non-reactive	Reactive	47.5373
Patient # 1080	142458	FEM	Missing data	Non-reactive	Non-reactive	21.0075
Patient # 1081	142526	FEM	Salvador	Non-reactive	Non-reactive	34.5791
Patient # 1082	142748	MASC	Missing data	Non-reactive	Non-reactive	34.2642
Patient # 1083	142857	FEM	Salvador	Non-reactive	Non-reactive	30.3929
Patient # 1084	143167	FEM	Salvador	Non-reactive	Non-reactive	46.1574
Patient # 1085	143339	FEM	Salvador	Non-reactive	Non-reactive	46.2943
Patient # 1086	143403	MASC	Ubata	Non-reactive	Non-reactive	46.5079
Patient # 1087	143626	FEM	Salvador	Non-reactive	Non-reactive	78.1246
Patient # 1088	143631	FEM	Salvador	Non-reactive	Non-reactive	41.1253
Patient # 1089	144060	MASC	Salvador	Non-reactive	Non-reactive	37.4073
Patient # 1090	144084	FEM	Salvador	Non-reactive	Non-reactive	35.4059
Patient # 1091	144194	FEM	Itapetinga	Non-reactive	Non-reactive	22.0643
Patient # 1092	144437	FEM	Salvador	Non-reactive	Non-reactive	31.4305
Patient # 1093	144445	FEM	Salvador	Non-reactive	Non-reactive	42.59
Patient # 1094	144454	MASC	Salvador	HTLV-1	Reactive	56.2081
Patient # 1095	144581	MASC	Salvador	Non-reactive	Non-reactive	113.993
Patient # 1096	144678	FEM	Salvador	Non-reactive	Non-reactive	47.0828
Patient # 1097	144778	FEM	Salvador	Non-reactive	Non-reactive	26.0315
Patient # 1098	145081	FEM	Salvador	Non-reactive	Non-reactive	49.8727
Patient # 1099	145357	FEM	Salvador	Non-reactive	Non-reactive	25.8234
Patient # 1100	145406	FEM	Salvador	Non-reactive	Non-reactive	40.9911
Patient # 1101	145416	FEM	Candeias	Non-reactive	Non-reactive	38.4778
Patient # 1102	145472	FEM	Simoes Filho	Non-reactive	Non-reactive	43.4825
Patient # 1103	145625	FEM	Valenca	Non-reactive	Non-reactive	58.1739
Patient # 1104	145696	FEM	Salvador	Non-reactive	Non-reactive	24.1424
Patient # 1105	145901	FEM	Salvador	Non-reactive	Non-reactive	42.1027
Patient # 1106	145930	FEM	Salvador	Non-reactive	Non-reactive	31.6797
Patient # 1107	145960	FEM	Salvador	Non-reactive	Non-reactive	43.9945
Patient # 1108	145978	MASC	Teixeira de Freitas	Non-reactive	Non-reactive	58.4969
Patient # 1109	145980	FEM	Salvador	Non-reactive	Non-reactive	28.553
Patient # 1110	145986	FEM	Missing data	Non-reactive	Non-reactive	41.2156
Patient # 1111	145999	FEM	Salvador	Non-reactive	Non-reactive	37.5797
Patient # 1112	146035	FEM	Missing data	Non-reactive	Non-reactive	41.2704
Patient # 1113	146116	FEM	Santo Antonio de Jesus	Non-reactive	Non-reactive	33.6838
Patient # 1114	146265	FEM	Salvador	Non-reactive	Non-reactive	36.2272
Patient # 1115	146373	FEM	Salvador	Non-reactive	Non-reactive	38.5243
Patient # 1116	146446	FEM	Salvador	Non-reactive	Non-reactive	35.3621
Patient # 1117	146512	MASC	Salvador	Non-reactive	Reactive	62.3354
Patient # 1118	146570	MASC	Salvador	Non-reactive	Non-reactive	56.553
Patient # 1119	146603	FEM	Salvador	Non-reactive	Non-reactive	32.1889
Patient # 1120	146627	FEM	Salvador	Non-reactive	Non-reactive	38.5051
Patient # 1121	147252	MASC	Salvador	Non-reactive	Non-reactive	56.0876
Patient # 1122	147309	FEM	Salvador	Non-reactive	Non-reactive	39.9014
Patient # 1123	147348	FEM	Salvador	Non-reactive	Non-reactive	46.0479
Patient # 1124	147581	MASC	Salvador	Non-reactive	Non-reactive	48.9582
Patient # 1125	147642	FEM	Salvador	Non-reactive	Non-reactive	30.3107
Patient # 1126	147808	FEM	Salvador	Non-reactive	Non-reactive	34.1547
Patient # 1127	147817	FEM	Salvador	Non-reactive	Non-reactive	40.0274
Patient # 1128	148018	FEM	Salvador	Non-reactive	Non-reactive	22.6721
Patient # 1129	148159	MASC	Salvador	Non-reactive	Non-reactive	39.7043
Patient # 1130	148196	FEM	Salvador	Non-reactive	Non-reactive	55.5318
Patient # 1131	148198	FEM	Salvador	Non-reactive	Non-reactive	71.1622
Patient # 1132	148829	FEM	Salvador	Non-reactive	Non-reactive	36.7173
Patient # 1133	149050	MASC	Salvador	Non-reactive	Non-reactive	41.4401
Patient # 1134	149278	FEM	Salvador	Non-reactive	Non-reactive	54.2642
Patient # 1135	149557	MASC	Salvador	Non-reactive	Non-reactive	34.1985
Patient # 1136	149560	MASC	Salvador	Non-reactive	Reactive	42.7488
Patient # 1137	149622	FEM	Missing data	Non-reactive	Non-reactive	36.4189
Patient # 1138	149647	FEM	Salvador	Non-reactive	Non-reactive	33.8371
Patient # 1139	149699	MASC	Salvador	Non-reactive	Non-reactive	33.5688
Patient # 1140	149751	FEM	Salvador	Non-reactive	Non-reactive	40.7995
Patient # 1141	149833	FEM	Salvador	Non-reactive	Non-reactive	29.4127
Patient # 1142	150013	FEM	Itapetinga	Non-reactive	Non-reactive	34.5544
Patient # 1143	150238	MASC	Missing data	Non-reactive	Non-reactive	35.0226
Patient # 1144	150323	FEM	Salvador	Non-reactive	Non-reactive	32.1259
Patient # 1145	150424	FEM	Salvador	Non-reactive	Non-reactive	33.4045
Patient # 1146	150459	FEM	Salvador	Non-reactive	Non-reactive	43.3155
Patient # 1147	150525	FEM	Juazeiro	Non-reactive	Non-reactive	33.6591
Patient # 1148	150533	MASC	Salvador	Non-reactive	Non-reactive	46.0972
Patient # 1149	150620	FEM	Salvador	Non-reactive	Non-reactive	38.0123
Patient # 1150	150643	FEM	Salvador	Non-reactive	Non-reactive	31.6413
Patient # 1151	150663	FEM	Itapetinga	Non-reactive	Non-reactive	44.6489
Patient # 1152	150830	FEM	Salvador	Non-reactive	Non-reactive	54.1246
Patient # 1153	150852	FEM	Salvador	Non-reactive	Non-reactive	32.7201
Patient # 1154	150889	FEM	Salvador	Non-reactive	Non-reactive	43.0691
Patient # 1155	151070	FEM	Salvador	Non-reactive	Non-reactive	40.3833
Patient # 1156	151120	FEM	Salvador	Non-reactive	Non-reactive	37.8919
Patient # 1157	151132	FEM	Santo Antonio de Jesus	Non-reactive	Non-reactive	56.8186
Patient # 1158	151214	FEM	Salvador	Non-reactive	Non-reactive	44.8323
Patient # 1159	151313	FEM	Salvador	Non-reactive	Non-reactive	15.3374
Patient # 1160	151395	FEM	Salvador	Non-reactive	Non-reactive	43.2526
Patient # 1161	151401	FEM	Missing data	Non-reactive	Non-reactive	37.1307
Patient # 1162	151438	FEM	Salvador	Non-reactive	Non-reactive	37.399
Patient # 1163	151446	FEM	Salvador	Non-reactive	Non-reactive	35.9671
Patient # 1164	151544	FEM	Salvador	Non-reactive	Non-reactive	48.5667
Patient # 1165	151551	FEM	Salvador	Non-reactive	Non-reactive	20.1944
Patient # 1166	151567	FEM	Salvador	Non-reactive	Non-reactive	39.3648
Patient # 1167	151597	FEM	Salvador	Non-reactive	Non-reactive	38.1766
Patient # 1168	151614	FEM	Salvador	Non-reactive	Non-reactive	34.538
Patient # 1169	151728	FEM	Salvador	Non-reactive	Non-reactive	57.2923
Patient # 1170	151737	FEM	Missing data	Non-reactive	Non-reactive	33.4209
Patient # 1171	152055	FEM	Salvador	Non-reactive	Non-reactive	32.6434
Patient # 1172	152058	MASC	Salvador	Non-reactive	Non-reactive	39.3566
Patient # 1173	152139	FEM	Salvador	Non-reactive	Non-reactive	33.3826
Patient # 1174	152142	FEM	Lauro de Freitas	Non-reactive	Non-reactive	39.4004
Patient # 1175	152497	FEM	Salvador	Non-reactive	Non-reactive	80.46
Patient # 1176	152524	FEM	Lauro de Freitas	Non-reactive	Non-reactive	24.5366
Patient # 1177	152531	FEM	Serrinha	Non-reactive	Non-reactive	41.4428
Patient # 1178	152641	FEM	Salvador	Non-reactive	Non-reactive	39.165
Patient # 1179	152874	FEM	Salvador	Non-reactive	Non-reactive	42.1383
Patient # 1180	152955	FEM	Salvador	Non-reactive	Non-reactive	34.36
Patient # 1181	153009	FEM	Salvador	Non-reactive	Non-reactive	38.0287
Patient # 1182	153019	FEM	Conceicao do Coite	Non-reactive	Non-reactive	65.9083
Patient # 1183	153290	MASC	Salvador	Non-reactive	Non-reactive	45.7385
Patient # 1184	153306	FEM	Salvador	HTLV-1	Non-reactive	48.3614
Patient # 1185	153405	FEM	Santo Amaro	Non-reactive	Non-reactive	32.2546
Patient # 1186	153616	FEM	Salvador	Non-reactive	Non-reactive	63.4059
Patient # 1187	153715	FEM	Salvador	Non-reactive	Non-reactive	27.3018
Patient # 1188	153744	MASC	Salvador	Non-reactive	Non-reactive	49.9849
Patient # 1189	153888	FEM	Salvador	Non-reactive	Non-reactive	41.3854
Patient # 1190	153892	MASC	Salvador	Non-reactive	Non-reactive	44.2218
Patient # 1191	153968	FEM	Salvador	Non-reactive	Non-reactive	35.0198
Patient # 1192	154026	FEM	Salvador	Non-reactive	Non-reactive	38.6612
Patient # 1193	154066	FEM	Salvador	Non-reactive	Non-reactive	26.4559
Patient # 1194	154129	MASC	Salvador	Non-reactive	Non-reactive	36.3532
Patient # 1195	154242	FEM	Salvador	Non-reactive	Non-reactive	35.2745
Patient # 1196	154477	FEM	Lauro de Freitas	Non-reactive	Non-reactive	37.5797
Patient # 1197	154480	FEM	Salvador	Non-reactive	Non-reactive	29.7331
Patient # 1198	154569	FEM	Salvador	Non-reactive	Non-reactive	29.4045
Patient # 1199	154659	FEM	Salvador	Non-reactive	Non-reactive	53.9439
Patient # 1200	154710	FEM	Salvador	Non-reactive	Non-reactive	39.091
Patient # 1201	154767	MASC	Conde	Non-reactive	Non-reactive	45.0979
Patient # 1202	154972	FEM	Salvador	Non-reactive	Non-reactive	31.5483
Patient # 1203	155230	MASC	Salvador	Non-reactive	Non-reactive	39.5674
Patient # 1204	155241	FEM	Salvador	Non-reactive	Non-reactive	50.4476
Patient # 1205	155327	FEM	Salvador	Non-reactive	Non-reactive	30.5681
Patient # 1206	155338	FEM	Salvador	Non-reactive	Non-reactive	40.2464
Patient # 1207	155389	MASC	Salvador	Non-reactive	Non-reactive	36.7474
Patient # 1208	155427	FEM	Salvador	HTLV-1/2	Reactive	72.2382
Patient # 1209	155550	MASC	Salvador	Non-reactive	Reactive	57.3717
Patient # 1210	155576	FEM	Salvador	Non-reactive	Non-reactive	39.4223
Patient # 1211	155623	FEM	Itapetinga	Non-reactive	Non-reactive	42.078
Patient # 1212	155733	FEM	Salvador	Non-reactive	Non-reactive	38.4531
Patient # 1213	155808	FEM	Salvador	Non-reactive	Non-reactive	49.629
Patient # 1214	155887	MASC	Salvador	Non-reactive	Reactive	55.5674
Patient # 1215	155919	MASC	Salvador	Non-reactive	Non-reactive	51.8877
Patient # 1216	156033	FEM	Salvador	Non-reactive	Non-reactive	33.7604
Patient # 1217	156040	FEM	Salvador	Non-reactive	Non-reactive	29.0541
Patient # 1218	156071	FEM	Salvador	Non-reactive	Non-reactive	37.5031
Patient # 1219	156080	FEM	Salvador	Non-reactive	Non-reactive	20.5613
Patient # 1220	156129	FEM	Itapetinga	Non-reactive	Non-reactive	37.9165
Patient # 1221	156280	FEM	Salvador	Non-reactive	Non-reactive	55.488
Patient # 1222	156365	FEM	Missing data	Non-reactive	Non-reactive	35.9425
Patient # 1223	156393	MASC	Salvador	Non-reactive	Non-reactive	46.7159
Patient # 1224	156396	FEM	Salvador	Non-reactive	Non-reactive	35.7591
Patient # 1225	156461	FEM	Salvador	Non-reactive	Non-reactive	17.8207
Patient # 1226	156525	FEM	Salvador	Non-reactive	Non-reactive	30.2642
Patient # 1227	156532	FEM	Santo Antonio de Jesus	Non-reactive	Non-reactive	32.7556
Patient # 1228	156711	MASC	Salvador	Non-reactive	Non-reactive	64.386
Patient # 1229	156768	FEM	Dias Davila	Non-reactive	Non-reactive	30.4559
Patient # 1230	156800	FEM	Missing data	Non-reactive	Non-reactive	32.3888
Patient # 1231	156801	FEM	Salvador	Non-reactive	Non-reactive	45.1088
Patient # 1232	156812	FEM	Salvador	Non-reactive	Reactive	52.1478
Patient # 1233	156816	FEM	Salvador	Non-reactive	Non-reactive	33.0048
Patient # 1234	156819	FEM	Missing data	Non-reactive	Non-reactive	47.0609
Patient # 1235	156837	FEM	Salvador	Non-reactive	Non-reactive	45.0897
Patient # 1236	156840	FEM	Missing data	Non-reactive	Non-reactive	33.7906
Patient # 1237	157027	MASC	Alagoinhas	Non-reactive	Non-reactive	48.6763
Patient # 1238	157153	FEM	Salvador	Non-reactive	Non-reactive	42.9733
Patient # 1239	157205	FEM	Salvador	Non-reactive	Non-reactive	63.9671
Patient # 1240	157273	FEM	Salvador	Non-reactive	Non-reactive	43.0171
Patient # 1241	157420	MASC	Salvador	Non-reactive	Non-reactive	80.3285
Patient # 1242	157533	FEM	Salvador	Non-reactive	Non-reactive	68.7502
Patient # 1243	157534	FEM	Salvador	Non-reactive	Non-reactive	44.6434
Patient # 1244	157668	MASC	Salvador	Non-reactive	Non-reactive	45.5661
Patient # 1245	157751	FEM	Salvador	Non-reactive	Non-reactive	58.5298
Patient # 1246	157886	FEM	Salvador	Non-reactive	Non-reactive	37.0185
Patient # 1247	158000	FEM	Salvador	Non-reactive	Non-reactive	36.6078
Patient # 1248	158052	FEM	Salvador	Non-reactive	Non-reactive	37.3771
Patient # 1249	158103	MASC	Salvador	Non-reactive	Non-reactive	46.3792
Patient # 1250	158116	MASC	Saude	Non-reactive	Non-reactive	37.8316
Patient # 1251	158379	FEM	Cabeceiras do Paraguacu	Non-reactive	Non-reactive	43.2608
Patient # 1252	158596	FEM	Salvador	Non-reactive	Non-reactive	35.7071
Patient # 1253	158645	FEM	Salvador	Non-reactive	Non-reactive	32.9035
Patient # 1254	158715	FEM	Salvador	Non-reactive	Non-reactive	35.0198
Patient # 1255	158731	MASC	Salvador	Non-reactive	Non-reactive	35.3347
Patient # 1256	158753	FEM	Salvador	Non-reactive	Non-reactive	41.9658
Patient # 1257	158801	FEM	Salvador	Non-reactive	Non-reactive	36.4162
Patient # 1258	158991	FEM	Salvador	Non-reactive	Non-reactive	41.6126
Patient # 1259	159039	FEM	Salvador	Non-reactive	Reactive	50.8337
Patient # 1260	159143	FEM	Salvador	Non-reactive	Non-reactive	39.9425
Patient # 1261	159222	FEM	Salvador	Non-reactive	Non-reactive	43.5346
Patient # 1262	159250	FEM	Entre Rios	Non-reactive	Non-reactive	20.6078
Patient # 1263	159284	FEM	Salvador	Non-reactive	Non-reactive	32.063
Patient # 1264	159353	FEM	Salvador	Non-reactive	Non-reactive	39.5318
Patient # 1265	159385	FEM	Salvador	Non-reactive	Non-reactive	42.2368
Patient # 1266	159594	FEM	Salvador	Non-reactive	Non-reactive	41.6263
Patient # 1267	159718	FEM	Salvador	Non-reactive	Non-reactive	35.6742
Patient # 1268	159842	FEM	Itamaraju	Non-reactive	Non-reactive	29.8453
Patient # 1269	159892	FEM	Salvador	Non-reactive	Non-reactive	36.3587
Patient # 1270	159893	FEM	Salvador	Non-reactive	Non-reactive	33.9767
Patient # 1271	159959	FEM	Salvador	Non-reactive	Non-reactive	23.7481
Patient # 1272	159972	FEM	Paulo Afonso	Non-reactive	Non-reactive	34.0151
Patient # 1273	160194	FEM	Salvador	Non-reactive	Non-reactive	16.4435
Patient # 1274	160209	FEM	Salvador	Non-reactive	Non-reactive	30.204
Patient # 1275	160374	FEM	Salvador	Non-reactive	Non-reactive	35.1102
Patient # 1276	160379	FEM	Salvador	Non-reactive	Non-reactive	35.4962
Patient # 1277	160425	FEM	Salvador	Non-reactive	Non-reactive	32.5175
Patient # 1278	160457	FEM	Salvador	Non-reactive	Non-reactive	41.8207
Patient # 1279	160477	FEM	Salvador	Non-reactive	Non-reactive	38.6119
Patient # 1280	160548	FEM	Salvador	Non-reactive	Non-reactive	34.8665
Patient # 1281	160569	FEM	Salvador	Non-reactive	Non-reactive	45.0294
Patient # 1282	160908	MASC	Salvador	Non-reactive	Non-reactive	44.95
Patient # 1283	160920	FEM	Salvador	Non-reactive	Non-reactive	34.9897
Patient # 1284	160983	FEM	Salvador	Non-reactive	Non-reactive	34.6639
Patient # 1285	161204	FEM	Salvador	Non-reactive	Non-reactive	35.0335
Patient # 1286	161383	MASC	Salvador	Non-reactive	Non-reactive	57.6564
Patient # 1287	161571	FEM	Salvador	Non-reactive	Non-reactive	36.0958
Patient # 1288	161729	MASC	Barreiras	Non-reactive	Non-reactive	50.6831
Patient # 1289	161804	FEM	Salvador	Non-reactive	Non-reactive	17.8097
Patient # 1290	161808	MASC	Salvador	Non-reactive	Non-reactive	36.2437
Patient # 1291	161846	FEM	Salvador	Non-reactive	Non-reactive	31.3977
Patient # 1292	161909	FEM	Salvador	Non-reactive	Non-reactive	37.5195
Patient # 1293	161917	FEM	Salvador	Non-reactive	Non-reactive	16.5996
Patient # 1294	161924	FEM	Itapetinga	Non-reactive	Non-reactive	38.6119
Patient # 1295	162008	FEM	Salvador	Non-reactive	Non-reactive	55.6851
Patient # 1296	162109	MASC	Salvador	Non-reactive	Non-reactive	35.603
Patient # 1297	162184	FEM	Salvador	Non-reactive	Non-reactive	51.6906
Patient # 1298	162212	FEM	Salvador	Non-reactive	Non-reactive	40.6133
Patient # 1299	162217	FEM	Simoes Filho	Non-reactive	Non-reactive	43.3593
Patient # 1300	162253	FEM	Itubera	Non-reactive	Non-reactive	23.5127
Patient # 1301	162288	FEM	Salvador	Non-reactive	Non-reactive	40.95
Patient # 1302	162326	FEM	Salvador	Non-reactive	Non-reactive	30.3436
Patient # 1303	162333	FEM	Salvador	Non-reactive	Non-reactive	42.9897
Patient # 1304	162363	FEM	Itaparica	Non-reactive	Non-reactive	30.5489
Patient # 1305	162388	FEM	Camacari	Non-reactive	Non-reactive	43.6824
Patient # 1306	162536	FEM	Sao Sebastiao do Passe	Non-reactive	Non-reactive	33.7221
Patient # 1307	162693	MASC	Salvador	Non-reactive	Non-reactive	39.2745
Patient # 1308	162828	FEM	Vitoria da Conquista	Non-reactive	Non-reactive	35.0281
Patient # 1309	162834	FEM	Salvador	Non-reactive	Non-reactive	29.8672
Patient # 1310	162941	FEM	Salvador	Non-reactive	Non-reactive	51.3347
Patient # 1311	163044	FEM	Salvador	Non-reactive	Non-reactive	56.6215
Patient # 1312	163225	FEM	Salvador	Non-reactive	Non-reactive	54.8309
Patient # 1313	163251	FEM	Salvador	Non-reactive	Non-reactive	32.7365
Patient # 1314	163257	FEM	Itapetinga	Non-reactive	Non-reactive	38.2861
Patient # 1315	163349	FEM	Salvador	Non-reactive	Non-reactive	35.5346
Patient # 1316	163467	FEM	Itubera	Non-reactive	Non-reactive	21.5524
Patient # 1317	163503	FEM	Salvador	Non-reactive	Non-reactive	40.731
Patient # 1318	163554	FEM	Salvador	Indeterminate	Non-reactive	56.6954
Patient # 1319	163648	FEM	Salvador	Non-reactive	Non-reactive	48.2984
Patient # 1320	163649	FEM	Simoes Filho	Non-reactive	Non-reactive	51.8713
Patient # 1321	163729	MASC	Salvador	Non-reactive	Non-reactive	37.6071
Patient # 1322	163881	FEM	Salvador	Non-reactive	Non-reactive	35.373
Patient # 1323	164054	FEM	Simoes Filho	Non-reactive	Non-reactive	35.1951
Patient # 1324	164114	FEM	Salvador	Non-reactive	Non-reactive	39.9726
Patient # 1325	164129	FEM	Simoes Filho	Non-reactive	Non-reactive	48.334
Patient # 1326	164133	FEM	Salvador	Non-reactive	Non-reactive	35.9589
Patient # 1327	164211	MASC	Salvador	Non-reactive	Non-reactive	28.0821
Patient # 1328	164235	FEM	Salvador	Non-reactive	Non-reactive	34.2861
Patient # 1329	164261	FEM	Salvador	Non-reactive	Reactive	63.614
Patient # 1330	164263	FEM	Salvador	Non-reactive	Non-reactive	62.2122
Patient # 1331	164363	FEM	Salvador	Non-reactive	Non-reactive	41.8371
Patient # 1332	164364	FEM	Teixeira de Freitas	Non-reactive	Non-reactive	41.3032
Patient # 1333	164460	MASC	Santo Amaro	Non-reactive	Non-reactive	35.1622
Patient # 1334	164495	FEM	Salvador	Non-reactive	Non-reactive	51.4661
Patient # 1335	164576	FEM	Santo Antonio de Jesus	Non-reactive	Non-reactive	39.258
Patient # 1336	164999	FEM	Salvador	Non-reactive	Non-reactive	34.4422
Patient # 1337	165005	FEM	Salvador	Non-reactive	Non-reactive	38.3546
Patient # 1338	165127	FEM	Salvador	Non-reactive	Non-reactive	52.3285
Patient # 1339	165346	MASC	Salvador	Non-reactive	Non-reactive	52.5394
Patient # 1340	165352	MASC	Salvador	Non-reactive	Non-reactive	44.7228
Patient # 1341	165370	FEM	Simoes Filho	Non-reactive	Non-reactive	39.9671
Patient # 1342	165420	FEM	Salvador	Non-reactive	Non-reactive	30.475
Patient # 1343	165512	FEM	Salvador	Non-reactive	Non-reactive	33.2676
Patient # 1344	165665	FEM	Salvador	Non-reactive	Non-reactive	40.4983
Patient # 1345	165839	FEM	Piritiba	Non-reactive	Non-reactive	73.5387
Patient # 1346	166023	FEM	Salvador	Non-reactive	Non-reactive	36.1478
Patient # 1347	166084	FEM	Salvador	Non-reactive	Non-reactive	23.1129
Patient # 1348	166099	MASC	Salvador	Non-reactive	Non-reactive	52.8542
Patient # 1349	166126	FEM	Salvador	Non-reactive	Non-reactive	36.46
Patient # 1350	166143	FEM	Salvador	Non-reactive	Non-reactive	34.141
Patient # 1351	166359	FEM	Salvador	Non-reactive	Non-reactive	53.3087
Patient # 1352	166369	MASC	Salvador	Non-reactive	Non-reactive	35.5483
Patient # 1353	166370	FEM	Salvador	Non-reactive	Non-reactive	52.1095
Patient # 1354	166513	FEM	Salvador	Non-reactive	Non-reactive	56.0903
Patient # 1355	166518	FEM	Salvador	Non-reactive	Non-reactive	30.3956
Patient # 1356	166522	MASC	Salvador	Non-reactive	Non-reactive	34.9021
Patient # 1357	166561	FEM	Salvador	Non-reactive	Non-reactive	31.2772
Patient # 1358	166587	FEM	Salvador	Non-reactive	Non-reactive	24.5394
Patient # 1359	166599	FEM	Ilheus	Non-reactive	Non-reactive	45.9685
Patient # 1360	166614	FEM	Salvador	HTLV-1	Non-reactive	36.5969
Patient # 1361	166657	FEM	Salvador	Non-reactive	Non-reactive	34.5845
Patient # 1362	166830	FEM	Salvador	Non-reactive	Non-reactive	45.4538
Patient # 1363	167051	FEM	Salvador	Non-reactive	Non-reactive	36.5804
Patient # 1364	167182	MASC	Mata de Sao Joao	Non-reactive	Non-reactive	46.1164
Patient # 1365	167218	FEM	Salvador	Non-reactive	Non-reactive	32.5476
Patient # 1366	167320	FEM	Itapetinga	Non-reactive	Non-reactive	36.3012
Patient # 1367	167538	FEM	Salvador	Non-reactive	Non-reactive	39.3977
Patient # 1368	167664	FEM	Salvador	Non-reactive	Non-reactive	51.7372
Patient # 1369	167699	FEM	Salvador	Non-reactive	Non-reactive	42.3326
Patient # 1370	167865	FEM	Salvador	Non-reactive	Non-reactive	20.5749
Patient # 1371	167869	FEM	Salvador	Non-reactive	Non-reactive	33.9986
Patient # 1372	167872	FEM	Salvador	Non-reactive	Non-reactive	21.6865
Patient # 1373	167896	MASC	Salvador	Non-reactive	Non-reactive	39.3347
Patient # 1374	168143	FEM	Nova Fatima	Non-reactive	Non-reactive	32.1287
Patient # 1375	168319	FEM	Santo Antonio de Jesus	Non-reactive	Non-reactive	53.3087
Patient # 1376	168321	FEM	Itapetinga	Non-reactive	Non-reactive	33.7495
Patient # 1377	168400	FEM	Salvador	Non-reactive	Non-reactive	23.2991
Patient # 1378	168648	FEM	Conde	Non-reactive	Non-reactive	34.7543
Patient # 1379	168706	FEM	Salvador	Non-reactive	Reactive	38.9541
Patient # 1380	168728	FEM	Salvador	Non-reactive	Non-reactive	20.8734
Patient # 1381	168805	FEM	Salvador	Non-reactive	Non-reactive	28.9938
Patient # 1382	168899	MASC	Salvador	Non-reactive	Non-reactive	50.5243
Patient # 1383	169055	FEM	Salvador	Non-reactive	Non-reactive	39.8522
Patient # 1384	169252	FEM	Salvador	Non-reactive	Non-reactive	36.9582
Patient # 1385	169484	FEM	Salvador	Non-reactive	Non-reactive	62.1437
Patient # 1386	169497	MASC	Salvador	Non-reactive	Non-reactive	47.102
Patient # 1387	169560	FEM	Salvador	Non-reactive	Non-reactive	38.0287
Patient # 1388	169685	FEM	Salvador	Non-reactive	Non-reactive	54.7406
Patient # 1389	169835	FEM	Salvador	Non-reactive	Non-reactive	38.3244
Patient # 1390	169867	FEM	Missing data	Non-reactive	Non-reactive	51.3484
Patient # 1391	169886	FEM	Salvador	Non-reactive	Non-reactive	43.5784
Patient # 1392	169901	FEM	Salvador	Non-reactive	Non-reactive	31.8248
Patient # 1393	170049	FEM	Santo Antonio de Jesus	Non-reactive	Non-reactive	48.4545
Patient # 1394	170529	FEM	Salvador	Non-reactive	Non-reactive	39.8166
Patient # 1395	170653	FEM	Salvador	Non-reactive	Non-reactive	43.7618
Patient # 1396	170719	MASC	Salvador	Non-reactive	Non-reactive	30.8227
Patient # 1397	170878	FEM	Santaluz	Non-reactive	Non-reactive	68.9884
Patient # 1398	170915	MASC	Salvador	Non-reactive	Non-reactive	67.6797
Patient # 1399	170927	FEM	Salvador	Non-reactive	Non-reactive	48.5038
Patient # 1400	170929	FEM	Salvador	Non-reactive	Non-reactive	26.4559
Patient # 1401	171033	MASC	Salvador	Non-reactive	Non-reactive	50.8775
Patient # 1402	171076	FEM	Salvador	Non-reactive	Non-reactive	46.5188
Patient # 1403	171307	FEM	Salvador	HTLV-1	Non-reactive	46.3162
Patient # 1404	171336	FEM	Salvador	Non-reactive	Non-reactive	29.9521
Patient # 1405	171353	FEM	Salvador	Non-reactive	Non-reactive	30.7242
Patient # 1406	171375	FEM	Salvador	Non-reactive	Non-reactive	36.5284
Patient # 1407	171410	FEM	Salvador	Non-reactive	Non-reactive	24.1369
Patient # 1408	171416	FEM	Salvador	Non-reactive	Non-reactive	39.2635
Patient # 1409	171714	FEM	Salvador	Non-reactive	Non-reactive	49.4127
Patient # 1410	171729	FEM	Simoes Filho	Non-reactive	Non-reactive	47.1212
Patient # 1411	171737	FEM	Salvador	Non-reactive	Non-reactive	29.013
Patient # 1412	171767	FEM	Salvador	Non-reactive	Non-reactive	40.2847
Patient # 1413	171839	FEM	Sao Sebastiao do Passe	Non-reactive	Non-reactive	56.6763
Patient # 1414	171972	FEM	Senhor do Bonfim	Non-reactive	Reactive	46.486
Patient # 1415	172098	FEM	Salvador	Non-reactive	Reactive	36.6626
Patient # 1416	172601	FEM	Salvador	Non-reactive	Non-reactive	49.0815
Patient # 1417	172620	FEM	Salvador	Non-reactive	Non-reactive	39.9042
Patient # 1418	173112	FEM	Salvador	Non-reactive	Non-reactive	38.1246
Patient # 1419	173281	FEM	Salvador	Non-reactive	Non-reactive	33.0021
Patient # 1420	173445	FEM	Ilheus	Non-reactive	Non-reactive	37.8727
Patient # 1421	173608	FEM	Salvador	Non-reactive	Non-reactive	36.0027
Patient # 1422	173940	FEM	Salvador	Non-reactive	Non-reactive	36.0849
Patient # 1423	173976	FEM	Camacari	Non-reactive	Non-reactive	50.1793
Patient # 1424	174152	MASC	Salvador	Non-reactive	Non-reactive	53.9904
Patient # 1425	174259	FEM	Salvador	Non-reactive	Non-reactive	29.1143
Patient # 1426	174327	FEM	Salvador	Non-reactive	Non-reactive	49.8344
Patient # 1427	174424	FEM	Salvador	Non-reactive	Non-reactive	49.9083
Patient # 1428	174483	FEM	Itaparica	Non-reactive	Non-reactive	33.473
Patient # 1429	174501	MASC	Salvador	Non-reactive	Non-reactive	44.8131
Patient # 1430	174624	FEM	Salvador	Non-reactive	Non-reactive	32.6872
Patient # 1431	174655	FEM	Juazeiro	Non-reactive	Reactive	45.4894
Patient # 1432	174658	FEM	Salvador	Non-reactive	Non-reactive	38.9569
Patient # 1433	174681	FEM	Salvador	Non-reactive	Non-reactive	19.7317
Patient # 1434	174917	FEM	Salvador	Non-reactive	Non-reactive	51.0664
Patient # 1435	174923	FEM	Salvador	Non-reactive	Non-reactive	32.0411
Patient # 1436	174934	FEM	Salvador	Non-reactive	Non-reactive	34.4914
Patient # 1437	175067	FEM	Lauro de Freitas	Non-reactive	Non-reactive	54.2916
Patient # 1438	175287	FEM	Salvador	Non-reactive	Non-reactive	34.6092
Patient # 1439	175419	FEM	Cruz das Almas	Non-reactive	Non-reactive	37.3744
Patient # 1440	175535	FEM	Salvador	Non-reactive	Non-reactive	35.6605
Patient # 1441	175572	FEM	Salvador	Non-reactive	Non-reactive	23.1075
Patient # 1442	175679	FEM	Salvador	Non-reactive	Non-reactive	50.1355
Patient # 1443	175732	FEM	Itaparica	Non-reactive	Non-reactive	37.1335
Patient # 1444	175887	FEM	Rio de Contas	Non-reactive	Non-reactive	35.4196
Patient # 1445	176062	FEM	Salvador	Non-reactive	Non-reactive	27.989
Patient # 1446	176078	FEM	Salvador	Non-reactive	Non-reactive	33.0157
Patient # 1447	176091	FEM	Salvador	Non-reactive	Non-reactive	42.0424
Patient # 1448	176112	FEM	Salvador	Non-reactive	Non-reactive	35.2444
Patient # 1449	176139	FEM	Missing data	Non-reactive	Non-reactive	39.1677
Patient # 1450	176145	FEM	Salvador	Non-reactive	Non-reactive	40.6982
Patient # 1451	176252	MASC	Salvador	Non-reactive	Non-reactive	40.2875
Patient # 1452	176365	FEM	Salvador	Non-reactive	Non-reactive	50.1547
Patient # 1453	176691	FEM	Salvador	Non-reactive	Non-reactive	39.4524
Patient # 1454	176804	FEM	Salvador	Non-reactive	Non-reactive	38.3929
Patient # 1455	176893	FEM	Salvador	Non-reactive	Non-reactive	36.835
Patient # 1456	177059	FEM	Salvador	Non-reactive	Non-reactive	26.9103
Patient # 1457	177171	FEM	Salvador	Non-reactive	Non-reactive	38.7296
Patient # 1458	177174	FEM	Salvador	Non-reactive	Non-reactive	45.4757
Patient # 1459	177178	FEM	Salvador	Non-reactive	Non-reactive	37.5743
Patient # 1460	177571	FEM	Paulo Afonso	Non-reactive	Non-reactive	45.3552
Patient # 1461	177573	MASC	Senhor do Bonfim	Non-reactive	Non-reactive	48.3833
Patient # 1462	177577	FEM	Salvador	Non-reactive	Non-reactive	45.1554
Patient # 1463	177815	FEM	Missing data	Non-reactive	Non-reactive	40.23
Patient # 1464	177855	FEM	Salvador	Non-reactive	Non-reactive	33.4018
Patient # 1465	177857	FEM	Itaparica	Non-reactive	Non-reactive	37.0157
Patient # 1466	178048	FEM	Salvador	Non-reactive	Non-reactive	40.8515
Patient # 1467	178087	FEM	Teixeira de Freitas	Non-reactive	Non-reactive	26.6667
Patient # 1468	178196	MASC	Salvador	Non-reactive	Non-reactive	35.0418
Patient # 1469	178307	MASC	Salvador	Non-reactive	Non-reactive	58.8391
Patient # 1470	178324	FEM	Salvador	Non-reactive	Non-reactive	41.6865
Patient # 1471	178442	FEM	Salvador	Non-reactive	Non-reactive	33.0267
Patient # 1472	178526	FEM	Salvador	Non-reactive	Non-reactive	31.8877
Patient # 1473	178729	FEM	Salvador	Non-reactive	Non-reactive	39.1513
Patient # 1474	178954	FEM	Salvador	Non-reactive	Non-reactive	45.1773
Patient # 1475	179033	FEM	Santo Amaro	Non-reactive	Non-reactive	39.2882
Patient # 1476	179268	MASC	Salvador	Non-reactive	Non-reactive	41.0459
Patient # 1477	179313	FEM	Itaparica	Non-reactive	Non-reactive	33.9849
Patient # 1478	179331	FEM	Salvador	Non-reactive	Non-reactive	50.7488
Patient # 1479	179363	FEM	Salvador	Non-reactive	Non-reactive	39.6906
Patient # 1480	179436	FEM	Salvador	Non-reactive	Non-reactive	31.9507
Patient # 1481	179447	FEM	Lauro de Freitas	Non-reactive	Non-reactive	33.8261
Patient # 1482	179474	FEM	Salvador	Non-reactive	Non-reactive	39.4634
Patient # 1483	179612	FEM	Alagoinhas	Non-reactive	Non-reactive	22.9021
Patient # 1484	179800	FEM	Salvador	Non-reactive	Non-reactive	56.2437
Patient # 1485	179805	FEM	Salvador	Non-reactive	Non-reactive	48.2929
Patient # 1486	179809	FEM	Serrinha	Non-reactive	Non-reactive	51.8741
Patient # 1487	179910	FEM	Salvador	Non-reactive	Non-reactive	33.8152
Patient # 1488	180082	FEM	Queimadas	Non-reactive	Non-reactive	31.1458
Patient # 1489	180123	FEM	Itamaraju	Non-reactive	Non-reactive	30.8802
Patient # 1490	180272	MASC	Salvador	Non-reactive	Non-reactive	32.5886
Patient # 1491	180316	FEM	Missing data	Non-reactive	Non-reactive	32.5366
Patient # 1492	180605	FEM	Itaparica	Non-reactive	Non-reactive	43.7837
Patient # 1493	180641	MASC	Salvador	Non-reactive	Non-reactive	48.6899
Patient # 1494	180806	MASC	Salvador	Non-reactive	Non-reactive	30.82
Patient # 1495	180855	FEM	Simoes Filho	Non-reactive	Non-reactive	20.6982
Patient # 1496	180935	FEM	Salvador	Non-reactive	Non-reactive	29.3634
Patient # 1497	181057	FEM	Salvador	Non-reactive	Non-reactive	39.1513
Patient # 1498	181112	FEM	Valenca	Non-reactive	Non-reactive	35.7235
Patient # 1499	181159	FEM	Salvador	Non-reactive	Non-reactive	39.0554
Patient # 1500	181248	FEM	Salvador	Non-reactive	Non-reactive	28.9637
Patient # 1501	181263	FEM	Salvador	Non-reactive	Non-reactive	25.2375
Patient # 1502	181267	FEM	Salvador	Non-reactive	Non-reactive	32.5777
Patient # 1503	181331	FEM	Missing data	Non-reactive	Non-reactive	41.3388
Patient # 1504	181355	FEM	Salvador	Non-reactive	Non-reactive	38.026
Patient # 1505	181395	FEM	Salvador	Non-reactive	Non-reactive	40.1259
Patient # 1506	181476	MASC	Salvador	Non-reactive	Non-reactive	52.0548
Patient # 1507	181501	MASC	Salvador	Non-reactive	Non-reactive	44.1478
Patient # 1508	181510	FEM	Baixa Grande	Non-reactive	Non-reactive	33.9329
Patient # 1509	181607	MASC	Salvador	Non-reactive	Non-reactive	38.653
Patient # 1510	181744	FEM	Salvador	Non-reactive	Non-reactive	34.078
Patient # 1511	181838	FEM	Salvador	Non-reactive	Non-reactive	33.9466
Patient # 1512	181898	FEM	Santo Antonio de Jesus	Non-reactive	Non-reactive	55.1348
Patient # 1513	181904	FEM	Salvador	Non-reactive	Non-reactive	23.8549
Patient # 1514	181945	FEM	Salvador	Non-reactive	Non-reactive	65.2895
Patient # 1515	181975	FEM	Salvador	Non-reactive	Non-reactive	47.1458
Patient # 1516	182048	FEM	Camacan	Non-reactive	Non-reactive	60.1232
Patient # 1517	182139	FEM	Salvador	Non-reactive	Non-reactive	51.4223
Patient # 1518	182157	FEM	Salvador	Non-reactive	Non-reactive	36.3285
Patient # 1519	182310	FEM	Camacari	Non-reactive	Non-reactive	42.204
Patient # 1520	182521	FEM	Missing data	Non-reactive	Non-reactive	26.7077
Patient # 1521	182536	FEM	Salvador	Non-reactive	Non-reactive	42.6064
Patient # 1522	182539	MASC	Salvador	Non-reactive	Non-reactive	83.2088
Patient # 1523	182674	MASC	Salvador	Non-reactive	Non-reactive	29.7851
Patient # 1524	182962	FEM	Salvador	HTLV-1/2	Non-reactive	40.4928
Patient # 1525	183027	FEM	Salvador	Non-reactive	Non-reactive	49.3717
Patient # 1526	183063	FEM	Salvador	Non-reactive	Non-reactive	36.2464
Patient # 1527	183092	FEM	Salvador	Non-reactive	Non-reactive	40.1478
Patient # 1528	183143	FEM	Salvador	Non-reactive	Non-reactive	43.5893
Patient # 1529	183164	FEM	Santo Amaro	Non-reactive	Non-reactive	36.6598
Patient # 1530	183205	FEM	Salvador	Non-reactive	Non-reactive	22.1492
Patient # 1531	183264	FEM	Entre Rios	Non-reactive	Non-reactive	33.2977
Patient # 1532	183411	MASC	Sao Sebastiao do Passe	Non-reactive	Non-reactive	44.7556
Patient # 1533	183502	MASC	Santo Antonio de Jesus	Non-reactive	Non-reactive	78.3354
Patient # 1534	183506	FEM	Salvador	Non-reactive	Non-reactive	49.3963
Patient # 1535	183510	FEM	Salvador	Non-reactive	Non-reactive	42.7296
Patient # 1536	183521	MASC	Salvador	Non-reactive	Reactive	51.0198
Patient # 1537	183576	MASC	Santo Antonio de Jesus	Non-reactive	Non-reactive	43.6988
Patient # 1538	183651	FEM	Salvador	Non-reactive	Non-reactive	40.2382
Patient # 1539	183732	MASC	Salvador	Non-reactive	Non-reactive	54.3381
Patient # 1540	183771	FEM	Salvador	Non-reactive	Non-reactive	31.6167
Patient # 1541	183786	FEM	Salvador	Non-reactive	Non-reactive	31.7016
Patient # 1542	183895	FEM	Salvador	Non-reactive	Non-reactive	21.6893
Patient # 1543	184075	FEM	Santo Antonio de Jesus	Non-reactive	Non-reactive	43.4579
Patient # 1544	184182	MASC	Salvador	Non-reactive	Non-reactive	47.5127
Patient # 1545	184186	FEM	Salvador	Non-reactive	Non-reactive	43.436
Patient # 1546	184328	FEM	Salvador	Non-reactive	Non-reactive	32.8761
Patient # 1547	184337	FEM	Salvador	Non-reactive	Non-reactive	59.1677
Patient # 1548	184442	MASC	Salvador	Non-reactive	Non-reactive	32.8241
Patient # 1549	184492	FEM	Salvador	Non-reactive	Non-reactive	41.347
Patient # 1550	184507	FEM	Salvador	Non-reactive	Non-reactive	62.7899
Patient # 1551	184531	FEM	Salvador	Non-reactive	Non-reactive	34.5051
Patient # 1552	184547	FEM	Salvador	Non-reactive	Non-reactive	38.5791
Patient # 1553	184550	FEM	Salvador	Non-reactive	Non-reactive	44.2218
Patient # 1554	184583	FEM	Salvador	Non-reactive	Non-reactive	26.1903
Patient # 1555	184666	FEM	Salvador	Non-reactive	Non-reactive	56.9719
Patient # 1556	184690	FEM	Biritinga	Non-reactive	Non-reactive	30.2998
Patient # 1557	184794	FEM	Salvador	Non-reactive	Non-reactive	36.6735
Patient # 1558	184813	FEM	Missing data	Non-reactive	Non-reactive	65.681
Patient # 1559	184883	FEM	Salvador	Non-reactive	Non-reactive	25.8316
Patient # 1560	185011	FEM	Juazeiro	Non-reactive	Non-reactive	46.7132
Patient # 1561	185040	FEM	Salvador	Non-reactive	Non-reactive	34.5736
Patient # 1562	185168	FEM	Salvador	Non-reactive	Non-reactive	49.6865
Patient # 1563	185308	FEM	Itapetinga	Non-reactive	Non-reactive	34.6092
Patient # 1564	185481	FEM	Itubera	Non-reactive	Non-reactive	24.5092
Patient # 1565	185571	MASC	Salvador	Non-reactive	Non-reactive	37.5359
Patient # 1566	185682	MASC	Salvador	Non-reactive	Non-reactive	31.5838
Patient # 1567	185823	FEM	Salvador	Non-reactive	Non-reactive	35.8083
Patient # 1568	185847	FEM	Salvador	Non-reactive	Non-reactive	52.627
Patient # 1569	185873	FEM	Lauro de Freitas	Non-reactive	Non-reactive	35.2882
Patient # 1570	185907	MASC	Salvador	Non-reactive	Non-reactive	37.4292
Patient # 1571	185944	FEM	Salvador	Non-reactive	Non-reactive	33.6427
Patient # 1572	186016	FEM	Salvador	Non-reactive	Non-reactive	53.5989
Patient # 1573	186042	MASC	Salvador	Non-reactive	Non-reactive	48.8925
Patient # 1574	186299	MASC	Salvador	Non-reactive	Non-reactive	55.165
Patient # 1575	186471	FEM	Salvador	Non-reactive	Non-reactive	30.5708
Patient # 1576	186500	FEM	Salvador	Non-reactive	Non-reactive	47.206
Patient # 1577	186721	FEM	Salvador	Non-reactive	Non-reactive	32.6735
Patient # 1578	186742	FEM	Salvador	Non-reactive	Non-reactive	32.1451
Patient # 1579	186837	FEM	Salvador	Non-reactive	Non-reactive	30.7379
Patient # 1580	186870	FEM	Salvador	Non-reactive	Non-reactive	42.6858
Patient # 1581	186979	FEM	Alcobaca	Non-reactive	Non-reactive	47.4771
Patient # 1582	186980	FEM	Lauro de Freitas	Non-reactive	Non-reactive	42.3518
Patient # 1583	187047	FEM	Salvador	Non-reactive	Non-reactive	35.4661
Patient # 1584	187187	FEM	Morro do Chapeu	Non-reactive	Non-reactive	42.3573
Patient # 1585	187198	FEM	Salvador	Non-reactive	Non-reactive	41.1828
Patient # 1586	187352	FEM	Salvador	Non-reactive	Reactive	35.0856
Patient # 1587	187479	FEM	Santo Amaro	Non-reactive	Non-reactive	34.5106
Patient # 1588	187508	FEM	Salvador	Non-reactive	Non-reactive	50.4175
Patient # 1589	187512	FEM	Salvador	Non-reactive	Non-reactive	57.9192
Patient # 1590	187603	FEM	Simoes Filho	Non-reactive	Non-reactive	79.1677
Patient # 1591	187648	FEM	Salvador	Non-reactive	Non-reactive	57.1006
Patient # 1592	187748	MASC	Salvador	Non-reactive	Non-reactive	55.9781
Patient # 1593	187773	FEM	Salvador	Non-reactive	Non-reactive	37.3169
Patient # 1594	187780	FEM	Simoes Filho	Non-reactive	Non-reactive	44.3915
Patient # 1595	187864	FEM	Ribeira do Pombal	Non-reactive	Non-reactive	38.5407
Patient # 1596	187931	FEM	Conceicao do Coite	Non-reactive	Non-reactive	31.7618
Patient # 1597	187973	FEM	Salvador	Non-reactive	Non-reactive	61.3634
Patient # 1598	188134	FEM	Salvador	Non-reactive	Non-reactive	31.6359
Patient # 1599	188147	FEM	Salvador	Non-reactive	Non-reactive	31.2471
Patient # 1600	188148	FEM	Salvador	Non-reactive	Non-reactive	43.1376
Patient # 1601	188173	FEM	Lauro de Freitas	Non-reactive	Non-reactive	63.9069
Patient # 1602	188229	FEM	Salvador	Non-reactive	Non-reactive	34.4312
Patient # 1603	188252	FEM	Salvador	Non-reactive	Non-reactive	29.6126
Patient # 1604	188256	FEM	Salvador	Non-reactive	Non-reactive	38.527
Patient # 1605	188264	FEM	Lauro de Freitas	Non-reactive	Non-reactive	38.0287
Patient # 1606	188288	FEM	Cabeceiras do Paraguacu	Non-reactive	Non-reactive	35.1294
Patient # 1607	188386	MASC	Salvador	Non-reactive	Non-reactive	46.8638
Patient # 1608	188387	MASC	Salvador	Non-reactive	Non-reactive	39.7153
Patient # 1609	188390	FEM	Salvador	Non-reactive	Reactive	49.7221
Patient # 1610	188435	FEM	Itapetinga	Non-reactive	Non-reactive	32.2601
Patient # 1611	188450	FEM	Apora	Non-reactive	Non-reactive	35.2827
Patient # 1612	188825	FEM	Salvador	Non-reactive	Non-reactive	43.0691
Patient # 1613	189050	MASC	Salvador	Non-reactive	Reactive	33.5661
Patient # 1614	189067	FEM	Missing data	Non-reactive	Non-reactive	37.0842
Patient # 1615	189261	FEM	Salvador	Non-reactive	Non-reactive	35.5291
Patient # 1616	189268	MASC	Salvador	Non-reactive	Non-reactive	47.3484
Patient # 1617	189587	FEM	Salvador	Non-reactive	Non-reactive	31.8713
Patient # 1618	189594	FEM	Salvador	Non-reactive	Non-reactive	40.6352
Patient # 1619	189620	FEM	Caravelas	Non-reactive	Non-reactive	36.9172
Patient # 1620	189673	FEM	Salvador	Non-reactive	Non-reactive	38.5353
Patient # 1621	189711	MASC	Salvador	Non-reactive	Non-reactive	35.0691
Patient # 1622	189747	FEM	Itapetinga	Non-reactive	Non-reactive	32.4216
Patient # 1623	189798	MASC	Salvador	Non-reactive	Non-reactive	30.809
Patient # 1624	189865	FEM	Juazeiro	Non-reactive	Non-reactive	34.2533
Patient # 1625	190064	FEM	Salvador	Non-reactive	Non-reactive	20.2847
Patient # 1626	190108	FEM	Santanopolis	Non-reactive	Non-reactive	42.1164
Patient # 1627	190515	FEM	Salvador	Non-reactive	Non-reactive	47.5619
Patient # 1628	190557	FEM	Salvador	Non-reactive	Reactive	45.2895
Patient # 1629	190601	FEM	Salvador	Non-reactive	Non-reactive	28.7255
Patient # 1630	190808	FEM	Salvador	Non-reactive	Non-reactive	34.5572
Patient # 1631	190893	FEM	Salvador	Non-reactive	Non-reactive	36.8378
Patient # 1632	190903	FEM	Salvador	Non-reactive	Non-reactive	67.9343
Patient # 1633	191261	FEM	Itabela	Non-reactive	Non-reactive	33.1198
Patient # 1634	191364	FEM	Salvador	Non-reactive	Non-reactive	33.5058
Patient # 1635	191563	MASC	Salvador	Non-reactive	Non-reactive	67.7399
Patient # 1636	191632	FEM	Varzea Nova	Non-reactive	Non-reactive	58.4175
Patient # 1637	192031	MASC	Cachoeira	Non-reactive	Non-reactive	33.588
Patient # 1638	192205	FEM	Salvador	Non-reactive	Non-reactive	38.5079
Patient # 1639	192218	FEM	Salvador	Non-reactive	Non-reactive	78.6174
Patient # 1640	192243	FEM	Salvador	Non-reactive	Non-reactive	38.7324
Patient # 1641	192329	FEM	Salvador	Non-reactive	Non-reactive	29.3662
Patient # 1642	192395	MASC	Salvador	Non-reactive	Reactive	45.9822
Patient # 1643	192514	FEM	Salvador	Non-reactive	Non-reactive	33.9849
Patient # 1644	192552	FEM	Salvador	Non-reactive	Non-reactive	56.2053
Patient # 1645	192560	FEM	Salvador	Non-reactive	Non-reactive	35.269
Patient # 1646	192669	FEM	Salvador	Non-reactive	Non-reactive	45.2293
Patient # 1647	193187	FEM	Salvador	Non-reactive	Non-reactive	30.5845
Patient # 1648	193242	FEM	Salvador	Non-reactive	Non-reactive	33.3224
Patient # 1649	193355	FEM	Ourolandia	Non-reactive	Non-reactive	37.7823
Patient # 1650	193464	MASC	Camacari	Non-reactive	Non-reactive	55.4031
Patient # 1651	193525	MASC	Salvador	Non-reactive	Non-reactive	55.4798
Patient # 1652	193585	FEM	Salvador	Non-reactive	Non-reactive	36.1533
Patient # 1653	193604	FEM	Salvador	Non-reactive	Non-reactive	34.319
Patient # 1654	193658	FEM	Salvador	Non-reactive	Non-reactive	36.5722
Patient # 1655	193704	FEM	Salvador	Non-reactive	Reactive	53.7413
Patient # 1656	193796	FEM	Salvador	Non-reactive	Non-reactive	37.7714
Patient # 1657	193833	FEM	Jacobina	Non-reactive	Non-reactive	48.0164
Patient # 1658	193844	FEM	Salvador	Non-reactive	Non-reactive	32.1369
Patient # 1659	193980	FEM	Santo Antonio de Jesus	Non-reactive	Non-reactive	31.3073
Patient # 1660	194126	FEM	Salvador	Non-reactive	Non-reactive	56.5558
Patient # 1661	194335	FEM	Salvador	Non-reactive	Non-reactive	39.8713
Patient # 1662	194357	FEM	Simoes Filho	Non-reactive	Non-reactive	27.9261
Patient # 1663	194394	FEM	Salvador	Non-reactive	Non-reactive	33.8864
Patient # 1664	194574	FEM	Salvador	HTLV-1	Non-reactive	55.1923
Patient # 1665	194595	FEM	Retirolandia	Non-reactive	Non-reactive	30.6612
Patient # 1666	194622	FEM	Salvador	Non-reactive	Non-reactive	70.7105
Patient # 1667	194648	FEM	Serrinha	Non-reactive	Non-reactive	41.6482
Patient # 1668	194763	FEM	Salvador	Non-reactive	Non-reactive	35.5044
Patient # 1669	194791	FEM	Santa Barbara	Non-reactive	Non-reactive	32.7118
Patient # 1670	194804	FEM	Salvador	Non-reactive	Non-reactive	35.0253
Patient # 1671	194940	MASC	Salvador	Non-reactive	Non-reactive	36.3477
Patient # 1672	195210	FEM	Salvador	Non-reactive	Non-reactive	38.2177
Patient # 1673	195290	FEM	Salvador	Non-reactive	Non-reactive	39.6578
Patient # 1674	195295	FEM	Salvador	Non-reactive	Non-reactive	56.2026
Patient # 1675	195309	FEM	Salvador	Non-reactive	Non-reactive	28.9035
Patient # 1676	195437	FEM	Itapetinga	Non-reactive	Non-reactive	37.8727
Patient # 1677	195447	FEM	Salvador	Non-reactive	Non-reactive	31.6769
Patient # 1678	195499	FEM	Salvador	Non-reactive	Non-reactive	33.3552
Patient # 1679	195515	FEM	Salvador	Non-reactive	Non-reactive	36.6379
Patient # 1680	195584	FEM	Salvador	Non-reactive	Non-reactive	37.6619
Patient # 1681	195593	FEM	Salvador	Non-reactive	Non-reactive	44.9446
Patient # 1682	195698	FEM	Salvador	Non-reactive	Non-reactive	30.6749
Patient # 1683	195732	MASC	Salvador	Non-reactive	Reactive	53.0869
Patient # 1684	195909	FEM	Santo Estevao	Non-reactive	Non-reactive	31.2307
Patient # 1685	195914	FEM	Salvador	Non-reactive	Non-reactive	44.8761
Patient # 1686	196015	MASC	Salvador	Non-reactive	Non-reactive	60.0548
Patient # 1687	196267	FEM	Salvador	Non-reactive	Non-reactive	38.6201
Patient # 1688	196312	FEM	Salvador	Non-reactive	Non-reactive	51.5948
Patient # 1689	196573	FEM	Salvador	Non-reactive	Non-reactive	40.4408
Patient # 1690	196600	FEM	Candeias	Non-reactive	Non-reactive	34.3217
Patient # 1691	196618	FEM	Salvador	Non-reactive	Reactive	39.1431
Patient # 1692	196896	MASC	Salvador	Non-reactive	Non-reactive	50.757
Patient # 1693	197023	MASC	Sao Sebastiao do Passe	Non-reactive	Non-reactive	34.9322
Patient # 1694	197050	FEM	Salvador	Non-reactive	Non-reactive	36.7283
Patient # 1695	197097	FEM	Lauro de Freitas	Non-reactive	Non-reactive	42.5462
Patient # 1696	197326	FEM	Candeias	Non-reactive	Non-reactive	39.7509
Patient # 1697	197405	FEM	Salvador	Non-reactive	Non-reactive	43.8138
Patient # 1698	197407	FEM	Salvador	Non-reactive	Non-reactive	37.306
Patient # 1699	197443	FEM	Salvador	Non-reactive	Non-reactive	33.7632
Patient # 1700	197477	FEM	Salvador	Non-reactive	Non-reactive	36.742
Patient # 1701	197821	FEM	Salvador	Non-reactive	Non-reactive	30.5161
Patient # 1702	198381	MASC	Salvador	Non-reactive	Non-reactive	50.423
Patient # 1703	198663	MASC	Serrinha	Non-reactive	Non-reactive	44.4956
Patient # 1704	198710	FEM	Salvador	Non-reactive	Non-reactive	37.1088
Patient # 1705	198759	FEM	Simoes Filho	Non-reactive	Non-reactive	38.705
Patient # 1706	198856	FEM	Salvador	Non-reactive	Non-reactive	37.0459
Patient # 1707	198886	FEM	Salvador	Non-reactive	Non-reactive	59.9233
Patient # 1708	198887	FEM	Serrinha	Non-reactive	Non-reactive	38.5024
Patient # 1709	198913	FEM	Simoes Filho	Non-reactive	Non-reactive	42.6585
Patient # 1710	199127	MASC	Salvador	Non-reactive	Non-reactive	56.3368
Patient # 1711	199236	FEM	Salvador	Non-reactive	Non-reactive	33.8152
Patient # 1712	199284	FEM	Salvador	Non-reactive	Non-reactive	32.2163
Patient # 1713	199501	FEM	Salvador	Non-reactive	Reactive	50.4723
Patient # 1714	199553	MASC	Salvador	Non-reactive	Non-reactive	57.1855
Patient # 1715	199593	FEM	Salvador	Non-reactive	Non-reactive	35.718
Patient # 1716	199689	FEM	Lauro de Freitas	Non-reactive	Non-reactive	27.6988
Patient # 1717	199762	FEM	Salvador	Non-reactive	Non-reactive	38.5024
Patient # 1718	199780	FEM	Salvador	Non-reactive	Non-reactive	30.4339
Patient # 1719	199805	MASC	Salvador	Non-reactive	Non-reactive	37.5359
Patient # 1720	199826	FEM	Salvador	Non-reactive	Non-reactive	36.6872
Patient # 1721	199842	MASC	Santo Amaro	Non-reactive	Non-reactive	60.8405
Patient # 1722	199898	FEM	Salvador	Non-reactive	Non-reactive	35.5346
Patient # 1723	200179	FEM	Salvador	Non-reactive	Non-reactive	54.8255
Patient # 1724	200363	FEM	Santo Antonio de Jesus	Non-reactive	Non-reactive	47.5975
Patient # 1725	200371	FEM	Simoes Filho	Non-reactive	Non-reactive	43.6331
Patient # 1726	201415	MASC	Salvador	Non-reactive	Non-reactive	60.7775
Patient # 1727	201603	FEM	Salvador	Non-reactive	Non-reactive	45.9411
Patient # 1728	201724	FEM	Salvador	Non-reactive	Non-reactive	32.3285
Patient # 1729	202369	FEM	Salvador	Non-reactive	Non-reactive	53.065
Patient # 1730	202425	FEM	Queimadas	Non-reactive	Non-reactive	43.8932
Patient # 1731	202469	FEM	Salvador	Non-reactive	Non-reactive	36.5777
Patient # 1732	202556	MASC	Salvador	Non-reactive	Non-reactive	49.1253
Patient # 1733	202663	FEM	Salvador	Non-reactive	Non-reactive	45.8015
Patient # 1734	202669	FEM	Salvador	Non-reactive	Non-reactive	22.9788
Patient # 1735	202710	FEM	Salvador	Non-reactive	Non-reactive	43.718
Patient # 1736	202722	FEM	Salvador	Non-reactive	Non-reactive	44.3368
Patient # 1737	202778	FEM	Lauro de Freitas	Non-reactive	Non-reactive	29.4346
Patient # 1738	202788	FEM	Salvador	Non-reactive	Non-reactive	32.9035
Patient # 1739	203040	FEM	Salvador	Non-reactive	Non-reactive	35.8357
Patient # 1740	203117	FEM	Salvador	Non-reactive	Non-reactive	25.3306
Patient # 1741	203125	FEM	Salvador	Non-reactive	Non-reactive	47.4305
Patient # 1742	203282	FEM	Salvador	Non-reactive	Non-reactive	33.4155
Patient # 1743	203394	FEM	Salvador	Non-reactive	Non-reactive	41.6099
Patient # 1744	203408	FEM	Salvador	Non-reactive	Non-reactive	41.6181
Patient # 1745	203415	FEM	Salvador	Non-reactive	Non-reactive	32.9719
Patient # 1746	203443	FEM	Simoes Filho	Non-reactive	Non-reactive	34.1437
Patient # 1747	204236	FEM	Salvador	Non-reactive	Non-reactive	35.1102
Patient # 1748	204339	FEM	Salvador	Non-reactive	Non-reactive	47.6441
Patient # 1749	204370	FEM	Salvador	Non-reactive	Non-reactive	36.1232
Patient # 1750	204651	FEM	Salvador	Non-reactive	Non-reactive	41.2731
Patient # 1751	204653	FEM	Salvador	Non-reactive	Non-reactive	41.8179
Patient # 1752	204729	MASC	Salvador	Non-reactive	Reactive	42.8419
Patient # 1753	204770	FEM	Salvador	HTLV-1	Reactive	44.9528
Patient # 1754	204886	FEM	Salvador	Non-reactive	Non-reactive	37.87
Patient # 1755	204907	FEM	Salvador	Non-reactive	Non-reactive	37.3634
Patient # 1756	204997	FEM	Salvador	Non-reactive	Non-reactive	56.2765
Patient # 1757	205089	FEM	Salvador	Non-reactive	Non-reactive	42.3053
Patient # 1758	205269	FEM	Salvador	Non-reactive	Non-reactive	37.0075
Patient # 1759	205313	FEM	Itamaraju	Non-reactive	Non-reactive	32.8487
Patient # 1760	205316	FEM	Itamaraju	Non-reactive	Non-reactive	37.9548
Patient # 1761	205347	FEM	Itamaraju	Non-reactive	Non-reactive	29.848
Patient # 1762	205458	FEM	Salvador	Non-reactive	Non-reactive	39.9945
Patient # 1763	205608	MASC	Salvador	Non-reactive	Non-reactive	58.3272
Patient # 1764	205670	FEM	Salvador	Non-reactive	Non-reactive	36.2929
Patient # 1765	205854	FEM	Itapetinga	Non-reactive	Non-reactive	32.1917
Patient # 1766	205886	FEM	Salvador	Non-reactive	Non-reactive	39.551
Patient # 1767	205931	MASC	Santo Antonio de Jesus	Non-reactive	Non-reactive	71.4689
Patient # 1768	206062	FEM	Simoes Filho	Non-reactive	Non-reactive	31.7591
Patient # 1769	206231	FEM	Salvador	Non-reactive	Non-reactive	20.8789
Patient # 1770	206254	FEM	Salvador	Non-reactive	Non-reactive	30.1985
Patient # 1771	206310	FEM	Salvador	Non-reactive	Non-reactive	35.2909
Patient # 1772	206332	FEM	Sao Sebastiao do Passe	Non-reactive	Non-reactive	22.2806
Patient # 1773	206338	FEM	Salvador	Non-reactive	Non-reactive	37.8125
Patient # 1774	206437	FEM	Sao Sebastiao do Passe	Non-reactive	Non-reactive	59.7125
Patient # 1775	206684	MASC	Entre Rios	Non-reactive	Non-reactive	63.6441
Patient # 1776	206884	FEM	Salvador	Non-reactive	Non-reactive	22.6311
Patient # 1777	207234	MASC	Salvador	Non-reactive	Non-reactive	49.4319
Patient # 1778	207414	MASC	Salvador	Non-reactive	Non-reactive	49.1663
Patient # 1779	207454	FEM	Salvador	Non-reactive	Non-reactive	61.0595
Patient # 1780	207760	FEM	Salvador	Non-reactive	Non-reactive	40.7967
Patient # 1781	208024	FEM	Salvador	Non-reactive	Non-reactive	48.8378
Patient # 1782	208082	FEM	Salvador	Non-reactive	Non-reactive	39.5373
Patient # 1783	208099	FEM	Simoes Filho	Non-reactive	Non-reactive	36.2409
Patient # 1784	208246	FEM	Salvador	Non-reactive	Non-reactive	29.3443
Patient # 1785	208345	FEM	Valenca	Non-reactive	Non-reactive	29.18
Patient # 1786	208445	FEM	Salvador	Non-reactive	Non-reactive	34.1684
Patient # 1787	208677	FEM	Saude	Non-reactive	Non-reactive	63.488
Patient # 1788	208780	FEM	Salvador	Non-reactive	Reactive	60.5092
Patient # 1789	208801	FEM	Simoes Filho	Non-reactive	Non-reactive	35.666
Patient # 1790	208813	FEM	Salvador	Non-reactive	Non-reactive	54.4668
Patient # 1791	209091	FEM	Salvador	Non-reactive	Non-reactive	36.1588
Patient # 1792	209114	FEM	Simoes Filho	Non-reactive	Non-reactive	38.5873
Patient # 1793	209133	FEM	Salvador	Non-reactive	Non-reactive	47.7837
Patient # 1794	209171	FEM	Salvador	Non-reactive	Non-reactive	35.1157
Patient # 1795	209208	FEM	Salvador	Non-reactive	Non-reactive	32.3614
Patient # 1796	209228	MASC	Miguel Calmon	Non-reactive	Non-reactive	31.9097
Patient # 1797	209385	FEM	Salvador	Non-reactive	Non-reactive	55.0198
Patient # 1798	209402	MASC	Salvador	Non-reactive	Non-reactive	53.6318
Patient # 1799	209462	FEM	Salvador	Non-reactive	Non-reactive	38.3409
Patient # 1800	209504	FEM	Teofilandia	Non-reactive	Non-reactive	23.9425
Patient # 1801	209761	FEM	Muritiba	Non-reactive	Non-reactive	41.2895
Patient # 1802	209804	FEM	Salvador	Non-reactive	Non-reactive	32.7255
Patient # 1803	209871	FEM	Salvador	Non-reactive	Non-reactive	37.9713
Patient # 1804	209975	FEM	Salvador	Non-reactive	Non-reactive	44.8734
Patient # 1805	210032	FEM	Salvador	Non-reactive	Non-reactive	21.2868
Patient # 1806	210106	FEM	Salvador	Non-reactive	Non-reactive	38.6311
Patient # 1807	210108	FEM	Salvador	Non-reactive	Non-reactive	37.9658
Patient # 1808	210114	FEM	Salvador	Non-reactive	Non-reactive	33.5743
Patient # 1809	210195	FEM	Salvador	Non-reactive	Non-reactive	38.3272
Patient # 1810	210240	FEM	Itamaraju	Non-reactive	Non-reactive	31.9097
Patient # 1811	210321	FEM	Ilheus	Non-reactive	Non-reactive	17.3005
Patient # 1812	210371	FEM	Salvador	Non-reactive	Non-reactive	38.8172
Patient # 1813	210523	FEM	Salvador	Non-reactive	Non-reactive	26.026
Patient # 1814	210684	FEM	Salvador	Non-reactive	Non-reactive	49.5907
Patient # 1815	210897	FEM	Salvador	Non-reactive	Non-reactive	25.0787
Patient # 1816	211213	FEM	Salvador	Non-reactive	Non-reactive	41.5688
Patient # 1817	211234	FEM	Salvador	Non-reactive	Non-reactive	33.358
Patient # 1818	211248	FEM	Salvador	Non-reactive	Non-reactive	36.0411
Patient # 1819	211359	FEM	Salvador	Non-reactive	Non-reactive	50.9213
Patient # 1820	211410	FEM	Salvador	Non-reactive	Non-reactive	63.7728
Patient # 1821	211437	FEM	Salvador	Non-reactive	Non-reactive	32.8268
Patient # 1822	211451	MASC	Salvador	Non-reactive	Reactive	50.768
Patient # 1823	211657	MASC	Salvador	Non-reactive	Non-reactive	24.8405
Patient # 1824	211658	FEM	Valente	Non-reactive	Non-reactive	40.1232
Patient # 1825	211742	FEM	Salvador	Non-reactive	Non-reactive	40.898
Patient # 1826	211762	FEM	Lauro de Freitas	Non-reactive	Non-reactive	34.475
Patient # 1827	211884	FEM	Salvador	Non-reactive	Non-reactive	31.9069
Patient # 1828	212038	FEM	Salvador	Non-reactive	Non-reactive	47.8686
Patient # 1829	212117	FEM	Salvador	Non-reactive	Reactive	45.5578
Patient # 1830	212148	FEM	Salvador	Non-reactive	Non-reactive	23.7043
Patient # 1831	212240	MASC	Salvador	Non-reactive	Non-reactive	58.141
Patient # 1832	212511	FEM	Salvador	Non-reactive	Non-reactive	36.0411
Patient # 1833	212615	FEM	Salvador	Non-reactive	Non-reactive	30.8282
Patient # 1834	212696	FEM	Missing data	Non-reactive	Non-reactive	29.4374
Patient # 1835	212900	FEM	Simoes Filho	Non-reactive	Non-reactive	46.1328
Patient # 1836	212928	FEM	Salvador	Non-reactive	Non-reactive	25.4839
Patient # 1837	212980	FEM	Salvador	Non-reactive	Non-reactive	32.2793
Patient # 1838	213023	FEM	Salvador	Non-reactive	Non-reactive	47.3237
Patient # 1839	213091	FEM	Salvador	Non-reactive	Non-reactive	37.1554
Patient # 1840	213222	FEM	Salvador	Non-reactive	Non-reactive	41.1061
Patient # 1841	213231	FEM	Salvador	Non-reactive	Non-reactive	30.642
Patient # 1842	213294	MASC	Salvador	Non-reactive	Non-reactive	69.9548
Patient # 1843	213327	FEM	Lauro de Freitas	Non-reactive	Non-reactive	73.4264
Patient # 1844	213372	MASC	Lauro de Freitas	Non-reactive	Reactive	51.5975
Patient # 1845	213472	FEM	Missing data	Non-reactive	Non-reactive	32.0246
Patient # 1846	213572	FEM	Lauro de Freitas	Non-reactive	Non-reactive	36.6407
Patient # 1847	213795	FEM	Salvador	Non-reactive	Non-reactive	43.6934
Patient # 1848	214023	MASC	Salvador	Non-reactive	Non-reactive	53.0075
Patient # 1849	214029	FEM	Salvador	Non-reactive	Non-reactive	43.7864
Patient # 1850	214218	FEM	Varzea da Roca	Non-reactive	Non-reactive	42.2231
Patient # 1851	214363	FEM	Salvador	Non-reactive	Non-reactive	43.8439
Patient # 1852	214496	FEM	Salvador	Non-reactive	Non-reactive	41.9466
Patient # 1853	214518	FEM	Simoes Filho	Non-reactive	Non-reactive	45.0267
Patient # 1854	214531	FEM	Salvador	Non-reactive	Non-reactive	26.0479
Patient # 1855	214785	FEM	Candeias	Non-reactive	Non-reactive	43.7974
Patient # 1856	214884	FEM	Salvador	Non-reactive	Non-reactive	51.3155
Patient # 1857	214914	FEM	Salvador	Non-reactive	Non-reactive	57.2375
Patient # 1858	214920	FEM	Salvador	Non-reactive	Non-reactive	52.6352
Patient # 1859	214959	FEM	Salvador	Non-reactive	Non-reactive	51.4935
Patient # 1860	214974	FEM	Salvador	Non-reactive	Non-reactive	36.449
Patient # 1861	214982	FEM	Santo Amaro	Non-reactive	Non-reactive	41.4784
Patient # 1862	214985	FEM	Valente	Non-reactive	Non-reactive	32.898
Patient # 1863	215024	FEM	Santo Antonio de Jesus	Non-reactive	Non-reactive	47.4305
Patient # 1864	215037	MASC	Salvador	Non-reactive	Non-reactive	38.5736
Patient # 1865	215188	FEM	Salvador	Non-reactive	Non-reactive	26.423
Patient # 1866	215245	FEM	Salvador	Non-reactive	Non-reactive	37.8672
Patient # 1867	215255	FEM	Santo Amaro	Non-reactive	Non-reactive	27.3402
Patient # 1868	215341	FEM	Salvador	Non-reactive	Non-reactive	23.833
Patient # 1869	215371	FEM	Caravelas	Non-reactive	Non-reactive	46.2396
Patient # 1870	215456	MASC	Senhor do Bonfim	Non-reactive	Non-reactive	35.7344
Patient # 1871	215637	FEM	Sao Domingos	Non-reactive	Non-reactive	37.4319
Patient # 1872	215675	MASC	Salvador	Non-reactive	Non-reactive	52.0602
Patient # 1873	215677	MASC	Salvador	Non-reactive	Non-reactive	25.4127
Patient # 1874	216229	FEM	Amargosa	Non-reactive	Non-reactive	41.807
Patient # 1875	216315	FEM	Salvador	Non-reactive	Non-reactive	44.5175
Patient # 1876	216317	FEM	Salvador	HTLV-2	Non-reactive	42.5161
Patient # 1877	216403	FEM	Salvador	Non-reactive	Non-reactive	32.7611
Patient # 1878	216438	FEM	Morro do Chapeu	Non-reactive	Non-reactive	38.6393
Patient # 1879	216586	FEM	Salvador	Non-reactive	Non-reactive	32.7228
Patient # 1880	216595	FEM	Salvador	Non-reactive	Non-reactive	30.1328
Patient # 1881	216645	FEM	Missing data	Non-reactive	Non-reactive	39.1102
Patient # 1882	216662	FEM	Salvador	Non-reactive	Non-reactive	58.9815
Patient # 1883	216946	MASC	Itamaraju	Non-reactive	Non-reactive	41.1937
Patient # 1884	216971	FEM	Salvador	Non-reactive	Non-reactive	34.6694
Patient # 1885	217096	MASC	Salvador	Non-reactive	Non-reactive	43.4524
Patient # 1886	217105	FEM	Salvador	Non-reactive	Non-reactive	39.2799
Patient # 1887	217112	FEM	Salvador	Non-reactive	Non-reactive	44.1424
Patient # 1888	217151	FEM	Salvador	Non-reactive	Non-reactive	35.4059
Patient # 1889	217261	FEM	Salvador	Non-reactive	Non-reactive	30.6557
Patient # 1890	217267	FEM	Ubata	Non-reactive	Non-reactive	60.0164
Patient # 1891	217388	MASC	Salvador	Non-reactive	Non-reactive	32.0767
Patient # 1892	217406	FEM	Salvador	Non-reactive	Non-reactive	40.7392
Patient # 1893	217504	FEM	Salvador	Non-reactive	Non-reactive	29.6044
Patient # 1894	217553	FEM	Salvador	Non-reactive	Non-reactive	33.7741
Patient # 1895	217581	FEM	Salvador	Non-reactive	Non-reactive	33.2895
Patient # 1896	217701	MASC	Salvador	Non-reactive	Non-reactive	42.694
Patient # 1897	217835	FEM	Salvador	Non-reactive	Non-reactive	35.091
Patient # 1898	217892	FEM	Salvador	Non-reactive	Non-reactive	42.9733
Patient # 1899	217974	MASC	Salvador	Non-reactive	Non-reactive	36.7064
Patient # 1900	217983	FEM	Salvador	Non-reactive	Non-reactive	35.2964
Patient # 1901	218163	MASC	Salvador	Non-reactive	Non-reactive	29.1882
Patient # 1902	218195	FEM	Salvador	Non-reactive	Non-reactive	39.217
Patient # 1903	218203	MASC	Salvador	Non-reactive	Non-reactive	67.8001
Patient # 1904	218239	FEM	Salvador	Non-reactive	Non-reactive	33.755
Patient # 1905	218241	FEM	Salvador	Non-reactive	Non-reactive	33.9274
Patient # 1906	218308	FEM	Salvador	Non-reactive	Non-reactive	41.0705
Patient # 1907	218386	FEM	Salvador	Non-reactive	Non-reactive	49.0869
Patient # 1908	218508	FEM	Salvador	Non-reactive	Non-reactive	113.993
Patient # 1909	218551	FEM	Itapetinga	Non-reactive	Non-reactive	22.8282
Patient # 1910	218651	FEM	Salvador	Non-reactive	Non-reactive	37.0595
Patient # 1911	218667	FEM	Salvador	Non-reactive	Non-reactive	32.9802
Patient # 1912	218748	FEM	Salvador	Non-reactive	Non-reactive	22.7242
Patient # 1913	218761	FEM	Salvador	Non-reactive	Non-reactive	37.7331
Patient # 1914	218804	FEM	Ubata	Non-reactive	Non-reactive	30.3162
Patient # 1915	218899	FEM	Guanambi	Non-reactive	Non-reactive	31.3073
Patient # 1916	218923	MASC	Salvador	Non-reactive	Non-reactive	36.2026
Patient # 1917	219037	FEM	Salvador	Non-reactive	Non-reactive	33.0349
Patient # 1918	219085	FEM	Salvador	Non-reactive	Non-reactive	44.7064
Patient # 1919	219187	FEM	Salvador	Non-reactive	Non-reactive	31.7591
Patient # 1920	219208	FEM	Lauro de Freitas	Non-reactive	Non-reactive	33.7276
Patient # 1921	219218	FEM	Salvador	Non-reactive	Non-reactive	36.7118
Patient # 1922	219224	FEM	Salvador	Non-reactive	Non-reactive	46.037
Patient # 1923	219280	FEM	Piritiba	Non-reactive	Non-reactive	25.8261
Patient # 1924	219340	MASC	Salvador	Non-reactive	Non-reactive	52.8296
Patient # 1925	219447	MASC	Salvador	Non-reactive	Non-reactive	65.2539
Patient # 1926	219496	FEM	Salvador	Non-reactive	Non-reactive	24.3559
Patient # 1927	219532	FEM	Salvador	Non-reactive	Non-reactive	35.8248
Patient # 1928	219552	FEM	Salvador	Non-reactive	Non-reactive	26.1218
Patient # 1929	219642	MASC	Salvador	Non-reactive	Non-reactive	74.59
Patient # 1930	219702	FEM	Salvador	Non-reactive	Non-reactive	43.8987
Patient # 1931	219743	FEM	Salvador	Non-reactive	Non-reactive	32.2136
Patient # 1932	219756	FEM	Capim Grosso	Non-reactive	Non-reactive	14.4011
Patient # 1933	219760	MASC	Salvador	Non-reactive	Non-reactive	47.3593
Patient # 1934	219771	MASC	Senhor do Bonfim	Non-reactive	Reactive	41.9713
Patient # 1935	219816	FEM	Salvador	Non-reactive	Non-reactive	55.8631
Patient # 1936	219909	FEM	Salvador	Non-reactive	Non-reactive	33.3279
Patient # 1937	220042	FEM	Salvador	Non-reactive	Non-reactive	32.5284
Patient # 1938	220043	FEM	Salvador	Non-reactive	Non-reactive	28.6105
Patient # 1939	220047	FEM	Salvador	HTLV-1	Reactive	37.3607
Patient # 1940	220057	FEM	Salvador	Non-reactive	Non-reactive	50.6749
Patient # 1941	220130	MASC	Salvador	Non-reactive	Non-reactive	47.7837
Patient # 1942	220392	FEM	Araci	Non-reactive	Non-reactive	40.1068
Patient # 1943	220442	FEM	Salvador	Non-reactive	Non-reactive	31.3676
Patient # 1944	220465	FEM	Salvador	Non-reactive	Non-reactive	36.1177
Patient # 1945	220859	FEM	Salvador	Non-reactive	Non-reactive	21.5606
Patient # 1946	220876	FEM	Salvador	Non-reactive	Non-reactive	42.6804
Patient # 1947	220925	FEM	Salvador	Non-reactive	Non-reactive	33.9959
Patient # 1948	220984	FEM	Cachoeira	Non-reactive	Non-reactive	59.9644
Patient # 1949	221272	FEM	Salvador	Non-reactive	Non-reactive	62.0835
Patient # 1950	221520	FEM	Salvador	Non-reactive	Non-reactive	34.8638
Patient # 1951	221605	FEM	Salvador	Non-reactive	Non-reactive	38.4203
Patient # 1952	221709	FEM	Salvador	Non-reactive	Non-reactive	35.1677
Patient # 1953	221713	FEM	Biritinga	Non-reactive	Non-reactive	37.2868
Patient # 1954	221741	FEM	Itamaraju	Non-reactive	Non-reactive	29.9713
Patient # 1955	221849	FEM	Salvador	Non-reactive	Non-reactive	34.0205
Patient # 1956	222007	FEM	Salvador	Non-reactive	Non-reactive	33.7823
Patient # 1957	222071	FEM	Santo Antonio de Jesus	Non-reactive	Non-reactive	52.1971
Patient # 1958	222078	FEM	Salvador	Non-reactive	Non-reactive	43.5154
Patient # 1959	222091	FEM	Camacan	Non-reactive	Non-reactive	42.8118
Patient # 1960	222229	FEM	Salvador	HTLV-1	Reactive	47.7372
Patient # 1961	222261	FEM	Itaparica	Non-reactive	Non-reactive	42.5654
Patient # 1962	222301	FEM	Salvador	Non-reactive	Non-reactive	41.128
Patient # 1963	222320	FEM	Santo Amaro	Non-reactive	Non-reactive	35.7728
Patient # 1964	222400	FEM	Salvador	Non-reactive	Non-reactive	32.4819
Patient # 1965	222415	FEM	Salvador	Non-reactive	Non-reactive	38.3901
Patient # 1966	222485	FEM	Salvador	Non-reactive	Non-reactive	36.397
Patient # 1967	222862	FEM	Salvador	Non-reactive	Non-reactive	113.993
Patient # 1968	223021	FEM	Salvador	Non-reactive	Non-reactive	36.2382
Patient # 1969	223076	FEM	Salvador	Non-reactive	Non-reactive	31.6167
Patient # 1970	223390	FEM	Salvador	Non-reactive	Non-reactive	46.6749
Patient # 1971	223399	MASC	Salvador	Non-reactive	Non-reactive	26.8392
Patient # 1972	223567	FEM	Salvador	Non-reactive	Non-reactive	40.9555
Patient # 1973	223605	FEM	Salvador	Non-reactive	Non-reactive	29.7331
Patient # 1974	223742	FEM	Itapetinga	Non-reactive	Non-reactive	43.3402
Patient # 1975	223744	FEM	Aurelino Leal	Non-reactive	Non-reactive	37.4182
Patient # 1976	223758	FEM	Salvador	Non-reactive	Non-reactive	34.7214
Patient # 1977	223847	FEM	Salvador	Non-reactive	Non-reactive	40.2574
Patient # 1978	223859	MASC	Salvador	Non-reactive	Non-reactive	47.9343
Patient # 1979	224101	FEM	Salvador	Non-reactive	Non-reactive	27.4415
Patient # 1980	224196	FEM	Salvador	Non-reactive	Non-reactive	48.3231
Patient # 1981	224217	FEM	Salvador	Non-reactive	Non-reactive	35.0828
Patient # 1982	224296	FEM	Salvador	Non-reactive	Non-reactive	48.7858
Patient # 1983	224572	MASC	Salvador	Non-reactive	Non-reactive	59.0089
Patient # 1984	224577	FEM	Salvador	Non-reactive	Non-reactive	54.2834
Patient # 1985	224617	FEM	Simoes Filho	Non-reactive	Non-reactive	17.3881
Patient # 1986	224637	FEM	Muritiba	Non-reactive	Non-reactive	36.9719
Patient # 1987	224703	FEM	Miguel Calmon	Non-reactive	Non-reactive	34.5024
Patient # 1988	224931	FEM	Salvador	Non-reactive	Non-reactive	40.9281
Patient # 1989	225060	FEM	Itamaraju	Non-reactive	Non-reactive	31.7317
Patient # 1990	225062	FEM	Itamaraju	Non-reactive	Non-reactive	49.3415
Patient # 1991	225146	FEM	Santo Antonio de Jesus	Non-reactive	Non-reactive	32.4709
Patient # 1992	225170	FEM	Salvador	Non-reactive	Non-reactive	30.3765
Patient # 1993	225183	FEM	Salvador	Non-reactive	Non-reactive	29.1417
Patient # 1994	225211	FEM	Salvador	Non-reactive	Non-reactive	36.115
Patient # 1995	225218	FEM	Salvador	Non-reactive	Non-reactive	30.9377
Patient # 1996	225225	FEM	Salvador	Non-reactive	Non-reactive	34.2313
Patient # 1997	225335	FEM	Salvador	Non-reactive	Non-reactive	55.0527
Patient # 1998	225468	MASC	Salvador	Non-reactive	Non-reactive	35.6934
Patient # 1999	225555	FEM	Salvador	Non-reactive	Non-reactive	34.7433
[truncated: 118,193 more rows]

## Sheet: Database
Code	Gender	City	HTLV serology	HCV serology	Age
Patient # 1	FEM	Aurelino Leal	Non-reactive	Non-reactive	39.9945
Patient # 2	MASC	Salvador	Non-reactive	Reactive	50.8528
Patient # 3	FEM	Nazare	Non-reactive	Non-reactive	30.9049
Patient # 4	FEM	Salvador	Non-reactive	Non-reactive	26.6064
Patient # 5	MASC	Salvador	Non-reactive	Non-reactive	53.0951
Patient # 6	MASC	Salvador	Non-reactive	Non-reactive	31.7317
Patient # 7	FEM	Salvador	Non-reactive	Non-reactive	34.8528
Patient # 8	FEM	Missing data	Non-reactive	Non-reactive	38.1109
Patient # 9	FEM	Jacobina	Non-reactive	Non-reactive	36.9172
Patient # 10	MASC	Salvador	Non-reactive	Non-reactive	47.206
Patient # 11	FEM	Salvador	Non-reactive	Non-reactive	63.3292
Patient # 12	FEM	Missing data	Non-reactive	Non-reactive	43.2936
Patient # 13	MASC	Salvador	Non-reactive	Non-reactive	72.2765
Patient # 14	FEM	Simoes Filho	Non-reactive	Non-reactive	33.5524
Patient # 15	MASC	Santo Antonio de Jesus	Non-reactive	Non-reactive	36.6927
Patient # 16	MASC	Salvador	Non-reactive	Non-reactive	63.1513
Patient # 17	MASC	Ipiau	Non-reactive	Non-reactive	36.5284
Patient # 18	FEM	Simoes Filho	Non-reactive	Non-reactive	39.3949
Patient # 19	FEM	Missing data	Non-reactive	Non-reactive	55.9069
Patient # 20	FEM	Salvador	Non-reactive	Non-reactive	50.82
Patient # 21	FEM	Salvador	Non-reactive	Non-reactive	38.9843
Patient # 22	FEM	Itapetinga	Non-reactive	Non-reactive	43.9069
Patient # 23	MASC	Salvador	Non-reactive	Non-reactive	40.9418
Patient # 24	FEM	Salvador	Non-reactive	Non-reactive	40.4873
Patient # 25	FEM	Ilheus	Non-reactive	Non-reactive	40.2327
Patient # 26	FEM	Santo Amaro	Non-reactive	Non-reactive	53.2594
Patient # 27	MASC	Senhor do Bonfim	Non-reactive	Non-reactive	46.5517
Patient # 28	FEM	Salvador	Non-reactive	Non-reactive	32.3368
Patient # 29	MASC	Salvador	Non-reactive	Non-reactive	37.9028
Patient # 30	FEM	Salvador	Non-reactive	Non-reactive	43.4579
Patient # 31	MASC	Sao Sebastiao do Passe	Non-reactive	Non-reactive	42.1711
Patient # 32	FEM	Serrinha	Non-reactive	Non-reactive	40.5777
Patient # 33	FEM	Missing data	Non-reactive	Non-reactive	34.0726
Patient # 34	FEM	Valente	Non-reactive	Non-reactive	48.5558
Patient # 35	MASC	Salvador	Non-reactive	Non-reactive	49.1745
Patient # 36	FEM	Salvador	Non-reactive	Non-reactive	33.3224
Patient # 37	FEM	Salvador	Non-reactive	Non-reactive	23.5811
Patient # 38	FEM	Salvador	Non-reactive	Non-reactive	26.2724
Patient # 39	FEM	Salvador	Non-reactive	Non-reactive	49.3744
Patient # 40	FEM	Capim Grosso	Non-reactive	Non-reactive	38.8528
Patient # 41	MASC	Salvador	Non-reactive	Non-reactive	33.2895
Patient # 42	FEM	Salvador	Non-reactive	Non-reactive	44.7036
Patient # 43	FEM	Salvador	Non-reactive	Non-reactive	49.8152
Patient # 44	FEM	Salvador	Non-reactive	Non-reactive	49.9877
Patient # 45	FEM	Salvador	Non-reactive	Non-reactive	53.1116
Patient # 46	FEM	Sao Sebastiao do Passe	Non-reactive	Non-reactive	43.8439
Patient # 47	FEM	Irara	Non-reactive	Non-reactive	39.4853
Patient # 48	MASC	Salvador	Non-reactive	Non-reactive	48.0274
Patient # 49	MASC	Salvador	Non-reactive	Non-reactive	78.8939
Patient # 50	MASC	Salvador	Non-reactive	Non-reactive	70.3135
Patient # 51	FEM	Salvador	Non-reactive	Non-reactive	35.4251
Patient # 52	FEM	Santo Antonio de Jesus	Non-reactive	Non-reactive	67.551
Patient # 53	FEM	Salvador	Non-reactive	Non-reactive	56.2327
Patient # 54	FEM	Salvador	Non-reactive	Non-reactive	70.8446
Patient # 55	FEM	Salvador	Non-reactive	Non-reactive	45.9083
Patient # 56	FEM	Salvador	Non-reactive	Non-reactive	43.718
Patient # 57	MASC	Missing data	Non-reactive	Non-reactive	43.666
Patient # 58	FEM	Salvador	Non-reactive	Non-reactive	52.2765
Patient # 59	FEM	Ribeira do Pombal	Non-reactive	Non-reactive	23.6632
Patient # 60	FEM	Salvador	Non-reactive	Non-reactive	40.8022
Patient # 61	FEM	Lauro de Freitas	Non-reactive	Non-reactive	38.7899
Patient # 62	MASC	Salvador	Non-reactive	Non-reactive	71.0089
Patient # 63	FEM	Missing data	Non-reactive	Non-reactive	32.0876
Patient # 64	FEM	Salvador	Non-reactive	Non-reactive	33.744
Patient # 65	MASC	Salvador	HTLV-1	Reactive	56.1232
Patient # 66	FEM	Salvador	Non-reactive	Non-reactive	39.436
Patient # 67	FEM	Salvador	Non-reactive	Non-reactive	43.0965
Patient # 68	FEM	Missing data	Non-reactive	Non-reactive	30.3272
Patient # 69	FEM	Salvador	Non-reactive	Non-reactive	42.82
Patient # 70	FEM	Santo Antonio de Jesus	Non-reactive	Non-reactive	63.4825
Patient # 71	FEM	Salvador	Non-reactive	Non-reactive	38.4914
Patient # 72	FEM	Salvador	Non-reactive	Non-reactive	39.9014
Patient # 73	FEM	Salvador	Non-reactive	Non-reactive	49.5989
Patient # 74	FEM	Salvador	Non-reactive	Non-reactive	47.5373
Patient # 75	FEM	Salvador	Non-reactive	Non-reactive	37.744
Patient # 76	FEM	Salvador	Non-reactive	Non-reactive	28.8378
Patient # 77	MASC	Salvador	Non-reactive	Non-reactive	78.4969
Patient # 78	FEM	Salvador	Non-reactive	Non-reactive	74.7077
Patient # 79	FEM	Salvador	Non-reactive	Non-reactive	34.2286
Patient # 80	FEM	Salvador	Non-reactive	Non-reactive	28.5667
Patient # 81	FEM	Salvador	Non-reactive	Non-reactive	51.0445
Patient # 82	FEM	Salvador	Non-reactive	Non-reactive	40.8077
Patient # 83	FEM	Salvador	Non-reactive	Non-reactive	22.3162
Patient # 84	FEM	Salvador	Non-reactive	Non-reactive	33.0349
Patient # 85	MASC	Salvador	Non-reactive	Non-reactive	52.5832
Patient # 86	FEM	Simoes Filho	Non-reactive	Non-reactive	40.1999
Patient # 87	MASC	Salvador	Non-reactive	Non-reactive	51.4333
Patient # 88	FEM	Salvador	Non-reactive	Non-reactive	51.2334
Patient # 89	FEM	Salvador	Non-reactive	Non-reactive	50.5133
Patient # 90	FEM	Conceicao do Coite	Non-reactive	Non-reactive	36.0082
Patient # 91	MASC	Salvador	Non-reactive	Non-reactive	19.1759
Patient # 92	MASC	Salvador	Non-reactive	Non-reactive	46.7734
Patient # 93	FEM	Salvador	Non-reactive	Non-reactive	32.4189
Patient # 94	FEM	Salvador	Non-reactive	Non-reactive	48.4189
Patient # 95	FEM	Salvador	Non-reactive	Non-reactive	43.3539
Patient # 96	FEM	Salvador	Non-reactive	Non-reactive	34.0917
Patient # 97	MASC	Salvador	Non-reactive	Non-reactive	63.2115
Patient # 98	MASC	Catu	Non-reactive	Non-reactive	29.9439
Patient # 99	MASC	Missing data	Non-reactive	Non-reactive	40.9035
Patient # 100	FEM	Salvador	Non-reactive	Non-reactive	38.7625
Patient # 101	FEM	Salvador	Non-reactive	Non-reactive	53.1964
Patient # 102	FEM	Salvador	Non-reactive	Non-reactive	38.6311
Patient # 103	FEM	Lauro de Freitas	Non-reactive	Non-reactive	60.7447
Patient # 104	FEM	Lauro de Freitas	Non-reactive	Non-reactive	42.6256
Patient # 105	FEM	Salvador	Non-reactive	Non-reactive	35.0007
Patient # 106	FEM	Salvador	Non-reactive	Non-reactive	36.5859
Patient # 107	FEM	Simoes Filho	Non-reactive	Non-reactive	26.872
Patient # 108	FEM	Salvador	Non-reactive	Non-reactive	43.8001
Patient # 109	MASC	Salvador	Non-reactive	Non-reactive	52.8898
Patient # 110	MASC	Salvador	Non-reactive	Non-reactive	41.1225
Patient # 111	FEM	Salvador	Non-reactive	Non-reactive	27.1157
Patient # 112	FEM	Salvador	Non-reactive	Non-reactive	35.9206
Patient # 113	FEM	Salvador	Non-reactive	Non-reactive	36.0684
Patient # 114	FEM	Salvador	Non-reactive	Non-reactive	51.0691
Patient # 115	FEM	Salvador	Non-reactive	Non-reactive	32.3121
Patient # 116	FEM	Salvador	Non-reactive	Non-reactive	32.5777
Patient # 117	FEM	Salvador	Non-reactive	Non-reactive	45.0815
Patient # 118	FEM	Salvador	Non-reactive	Non-reactive	28.794
Patient # 119	MASC	Ribeira do Pombal	Non-reactive	Non-reactive	45.2594
Patient # 120	MASC	Itapetinga	Non-reactive	Non-reactive	113.993
Patient # 121	FEM	Salvador	Non-reactive	Non-reactive	40.7967
Patient # 122	FEM	Salvador	Non-reactive	Non-reactive	40.5777
Patient # 123	MASC	Salvador	Non-reactive	Non-reactive	42.4257
Patient # 124	MASC	Itaparica	Non-reactive	Non-reactive	78.4038
Patient # 125	FEM	Salvador	Non-reactive	Non-reactive	42.2834
Patient # 126	MASC	Salvador	Non-reactive	Non-reactive	44.6598
Patient # 127	FEM	Ribeira do Pombal	Non-reactive	Non-reactive	70.434
Patient # 128	FEM	Itapetinga	Non-reactive	Non-reactive	31.5647
Patient # 129	FEM	Salvador	Non-reactive	Non-reactive	56.8104
Patient # 130	FEM	Salvador	Non-reactive	Non-reactive	43.2471
Patient # 131	FEM	Salvador	Non-reactive	Non-reactive	74.5654
Patient # 132	FEM	Salvador	Non-reactive	Non-reactive	33.7659
Patient # 133	FEM	Itapetinga	Non-reactive	Non-reactive	26.8583
Patient # 134	FEM	Salvador	Non-reactive	Non-reactive	37.7084
Patient # 135	FEM	Salvador	Non-reactive	Non-reactive	23.6003
Patient # 136	MASC	Salvador	Non-reactive	Non-reactive	35.4333
Patient # 137	FEM	Alagoinhas	Non-reactive	Non-reactive	37.2731
Patient # 138	FEM	Salvador	Non-reactive	Non-reactive	32.6023
Patient # 139	FEM	Lauro de Freitas	Non-reactive	Non-reactive	35.614
Patient # 140	FEM	Salvador	Non-reactive	Non-reactive	68.1834
Patient # 141	FEM	Salvador	Non-reactive	Non-reactive	38.0999
Patient # 142	MASC	Salvador	Non-reactive	Non-reactive	52.4956
Patient # 143	FEM	Capim Grosso	Non-reactive	Non-reactive	44.5613
Patient # 144	FEM	Missing data	Non-reactive	Non-reactive	40.5311
Patient # 145	FEM	Ilheus	Non-reactive	Non-reactive	40.334
Patient # 146	FEM	Lauro de Freitas	Non-reactive	Non-reactive	71.6003
Patient # 147	MASC	Salvador	Non-reactive	Non-reactive	66.5626
Patient # 148	FEM	Salvador	Non-reactive	Non-reactive	43.989
Patient # 149	MASC	Salvador	Non-reactive	Non-reactive	86.9405
Patient # 150	MASC	Santo Antonio de Jesus	Non-reactive	Non-reactive	50.0342
Patient # 151	MASC	Salvador	Non-reactive	Non-reactive	113.993
Patient # 152	MASC	Salvador	Non-reactive	Non-reactive	70.0397
Patient # 153	MASC	Salvador	Non-reactive	Reactive	52.2683
Patient # 154	MASC	Simoes Filho	Non-reactive	Non-reactive	61.4593
Patient # 155	MASC	Salvador	Non-reactive	Non-reactive	55.8576
Patient # 156	FEM	Salvador	Non-reactive	Non-reactive	37.5359
Patient # 157	FEM	Salvador	Non-reactive	Non-reactive	30.7652
Patient # 158	FEM	Salvador	Non-reactive	Non-reactive	53.0294
Patient # 159	FEM	Salvador	Non-reactive	Non-reactive	60.2984
Patient # 160	FEM	Salvador	Non-reactive	Non-reactive	60.052
Patient # 161	FEM	Salvador	Non-reactive	Non-reactive	58.5024
Patient # 162	MASC	Salvador	Non-reactive	Non-reactive	42.3053
Patient # 163	MASC	Simoes Filho	Non-reactive	Non-reactive	31.7919
Patient # 164	FEM	Missing data	Non-reactive	Non-reactive	44.1342
Patient # 165	FEM	Salvador	Non-reactive	Non-reactive	45.8371
Patient # 166	FEM	Salvador	Non-reactive	Non-reactive	42.204
Patient # 167	FEM	Salvador	Non-reactive	Non-reactive	33.5797
Patient # 168	FEM	Salvador	Non-reactive	Non-reactive	49.2485
Patient # 169	FEM	Salvador	Non-reactive	Non-reactive	30.4257
Patient # 170	FEM	Salvador	Non-reactive	Non-reactive	32.0493
Patient # 171	FEM	Salvador	Non-reactive	Non-reactive	33.1554
Patient # 172	MASC	Salvador	Non-reactive	Non-reactive	46.9158
Patient # 173	FEM	Ipira	Non-reactive	Non-reactive	37.4702
Patient # 174	FEM	Salvador	Non-reactive	Non-reactive	32.9473
Patient # 175	FEM	Lauro de Freitas	Non-reactive	Non-reactive	53.7331
Patient # 176	FEM	Salvador	Non-reactive	Non-reactive	40.564
Patient # 177	FEM	Salvador	Non-reactive	Non-reactive	30.4148
Patient # 178	FEM	Salvador	Non-reactive	Non-reactive	36.6817
Patient # 179	FEM	Lauro de Freitas	Non-reactive	Non-reactive	54.141
Patient # 180	MASC	Salvador	Non-reactive	Non-reactive	60.8706
Patient # 181	MASC	Salvador	HTLV-1	Non-reactive	42.0151
Patient # 182	MASC	Ilheus	Non-reactive	Non-reactive	113.993
Patient # 183	FEM	Conceicao do Coite	Non-reactive	Non-reactive	38.6612
Patient # 184	FEM	Alagoinhas	Non-reactive	Non-reactive	19.9151
Patient # 185	FEM	Salvador	Non-reactive	Non-reactive	42.9925
Patient # 186	FEM	Salvador	Non-reactive	Non-reactive	35.5099
Patient # 187	FEM	Missing data	Non-reactive	Non-reactive	40.0712
Patient # 188	FEM	Missing data	Non-reactive	Non-reactive	39.6715
Patient # 189	FEM	Salvador	Non-reactive	Non-reactive	34.4038
Patient # 190	FEM	Simoes Filho	Non-reactive	Non-reactive	31.8932
Patient # 191	FEM	Itagiba	Non-reactive	Non-reactive	34.0315
Patient # 192	FEM	Missing data	Non-reactive	Non-reactive	36.2601
Patient # 193	FEM	Salvador	Non-reactive	Non-reactive	45.1745
Patient # 194	FEM	Salvador	Non-reactive	Non-reactive	32.6954
Patient # 195	FEM	Salvador	Non-reactive	Non-reactive	39.9097
Patient # 196	MASC	Salvador	Non-reactive	Non-reactive	60.9144
Patient # 197	FEM	Salvador	Non-reactive	Non-reactive	54.1629
Patient # 198	FEM	Salvador	Non-reactive	Non-reactive	34.4367
Patient # 199	FEM	Salvador	Non-reactive	Non-reactive	45.3881
Patient # 200	MASC	Salvador	Non-reactive	Non-reactive	71.8056
Patient # 201	FEM	Simoes Filho	Non-reactive	Non-reactive	43.6222
Patient # 202	FEM	Salvador	Non-reactive	Non-reactive	46.872
Patient # 203	FEM	Missing data	Non-reactive	Non-reactive	31.8604
Patient # 204	MASC	Salvador	Non-reactive	Non-reactive	53.1855
Patient # 205	FEM	Salvador	Non-reactive	Non-reactive	22.4093
Patient # 206	FEM	Missing data	Non-reactive	Non-reactive	37.1198
Patient # 207	FEM	Missing data	Non-reactive	Non-reactive	53.0842
Patient # 208	FEM	Ilheus	Non-reactive	Non-reactive	43.7317
Patient # 209	FEM	Salvador	Non-reactive	Non-reactive	73.514
Patient # 210	FEM	Conde	Non-reactive	Non-reactive	34.3628
Patient # 211	FEM	Salvador	Non-reactive	Non-reactive	43.0664
Patient # 212	FEM	Salvador	HTLV-1	Non-reactive	41.9795
Patient # 213	MASC	Itapetinga	Non-reactive	Non-reactive	60.2355
Patient # 214	FEM	Salvador	Non-reactive	Non-reactive	45.6947
Patient # 215	FEM	Salvador	Non-reactive	Non-reactive	57.7467
Patient # 216	FEM	Salvador	Non-reactive	Non-reactive	37.7906
Patient # 217	FEM	Aracas	Non-reactive	Non-reactive	36.9719
Patient # 218	FEM	Salvador	Non-reactive	Non-reactive	30.7707
Patient # 219	MASC	Salvador	Non-reactive	Non-reactive	113.993
Patient # 220	FEM	Salvador	Non-reactive	Non-reactive	38.0452
Patient # 221	FEM	Salvador	Non-reactive	Non-reactive	20.5804
Patient # 222	MASC	Santo Antonio de Jesus	Non-reactive	Non-reactive	35.039
Patient # 223	FEM	Missing data	Non-reactive	Non-reactive	44.0767
Patient # 224	FEM	Salvador	Non-reactive	Non-reactive	23.9288
Patient # 225	FEM	Salvador	Non-reactive	Non-reactive	45.347
Patient # 226	FEM	Salvador	Non-reactive	Non-reactive	39.77
Patient # 227	FEM	Salvador	Non-reactive	Non-reactive	28.3504
Patient # 228	FEM	Valente	Non-reactive	Non-reactive	64.1697
Patient # 229	FEM	Salvador	Non-reactive	Non-reactive	32.5503
Patient # 230	FEM	Salvador	Non-reactive	Non-reactive	41.4319
Patient # 231	FEM	Salvador	Non-reactive	Non-reactive	29.4374
Patient # 232	FEM	Salvador	Non-reactive	Non-reactive	36.4134
Patient # 233	FEM	Salvador	Non-reactive	Non-reactive	22.5161
Patient # 234	FEM	Salvador	Non-reactive	Non-reactive	29.514
Patient # 235	FEM	Salvador	Non-reactive	Non-reactive	36.6899
Patient # 236	FEM	Salvador	Non-reactive	Non-reactive	48.9774
Patient # 237	FEM	Salvador	Non-reactive	Non-reactive	58.694
Patient # 238	FEM	Missing data	Non-reactive	Non-reactive	54.4805
Patient # 239	FEM	Salvador	Non-reactive	Non-reactive	32.616
Patient # 240	FEM	Salvador	Non-reactive	Non-reactive	44.0931
Patient # 241	FEM	Salvador	Non-reactive	Non-reactive	37.7522
Patient # 242	FEM	Salvador	Non-reactive	Non-reactive	53.5524
Patient # 243	MASC	Salvador	Non-reactive	Non-reactive	42.3819
Patient # 244	FEM	Simoes Filho	Non-reactive	Non-reactive	41.7221
Patient # 245	FEM	Camacan	Non-reactive	Non-reactive	36.9856
Patient # 246	FEM	Salvador	Non-reactive	Non-reactive	50.2669
Patient # 247	FEM	Salvador	Non-reactive	Non-reactive	22.7844
Patient # 248	FEM	Salvador	Non-reactive	Non-reactive	33.9055
Patient # 249	MASC	Salvador	Non-reactive	Non-reactive	40.219
Patient # 250	MASC	Salvador	Non-reactive	Non-reactive	67.9097
Patient # 251	MASC	Ilheus	Non-reactive	Non-reactive	57.8261
Patient # 252	FEM	Missing data	Non-reactive	Non-reactive	36.7255
Patient # 253	FEM	Salvador	Non-reactive	Non-reactive	39.7317
Patient # 254	FEM	Salvador	Non-reactive	Non-reactive	33.8946
Patient # 255	FEM	Salvador	Non-reactive	Non-reactive	48.7748
Patient # 256	FEM	Conceicao do Coite	Non-reactive	Non-reactive	37.4209
Patient # 257	FEM	Salvador	Non-reactive	Non-reactive	36.3723
Patient # 258	FEM	Salvador	Non-reactive	Non-reactive	39.4908
Patient # 259	FEM	Salvador	Non-reactive	Non-reactive	21.1143
Patient # 260	FEM	Salvador	Non-reactive	Non-reactive	39.3457
Patient # 261	MASC	Salvador	Non-reactive	Non-reactive	53.8809
Patient # 262	FEM	Salvador	Non-reactive	Non-reactive	42.1739
Patient # 263	FEM	Salvador	Non-reactive	Non-reactive	30.4093
Patient # 264	FEM	Simoes Filho	Non-reactive	Non-reactive	36.5969
Patient # 265	FEM	Simoes Filho	Non-reactive	Non-reactive	21.6838
Patient # 266	FEM	Santo Amaro	Non-reactive	Non-reactive	38.0424
Patient # 267	FEM	Salvador	Non-reactive	Non-reactive	63.7673
Patient # 268	MASC	Ipiau	Non-reactive	Non-reactive	40.8843
Patient # 269	FEM	Santo Antonio de Jesus	Non-reactive	Non-reactive	49.6318
Patient # 270	FEM	Morro do Chapeu	Non-reactive	Non-reactive	55.6249
Patient # 271	MASC	Salvador	Non-reactive	Non-reactive	33.5797
Patient # 272	FEM	Piritiba	Non-reactive	Non-reactive	64.0876
Patient # 273	FEM	Salvador	Non-reactive	Non-reactive	53.1964
Patient # 274	FEM	Simoes Filho	Non-reactive	Non-reactive	35.7892
Patient # 275	FEM	Salvador	Non-reactive	Non-reactive	39.5017
Patient # 276	FEM	Salvador	Non-reactive	Non-reactive	37.5606
Patient # 277	FEM	Salvador	Non-reactive	Non-reactive	30.2587
Patient # 278	FEM	Salvador	Non-reactive	Non-reactive	49.8152
Patient # 279	FEM	Salvador	Non-reactive	Non-reactive	44.7611
Patient # 280	FEM	Salvador	Non-reactive	Non-reactive	33.6318
Patient # 281	FEM	Salvador	Non-reactive	Non-reactive	42.3463
Patient # 282	FEM	Salvador	Non-reactive	Non-reactive	33.8042
Patient # 283	FEM	Salvador	Non-reactive	Non-reactive	41.7687
Patient # 284	FEM	Salvador	Non-reactive	Non-reactive	45.8919
Patient # 285	FEM	Aurelino Leal	Non-reactive	Non-reactive	56.4107
Patient # 286	FEM	Salvador	Non-reactive	Non-reactive	44.178
Patient # 287	FEM	Aratuipe	Non-reactive	Non-reactive	32.9555
Patient # 288	FEM	Salvador	Non-reactive	Non-reactive	44.4709
Patient # 289	FEM	Missing data	HTLV-1	Non-reactive	45.7029
Patient # 290	FEM	Salvador	Non-reactive	Non-reactive	20.6543
Patient # 291	FEM	Salvador	Non-reactive	Non-reactive	44.1752
Patient # 292	FEM	Salvador	Non-reactive	Non-reactive	38.9295
Patient # 293	FEM	Salvador	Non-reactive	Non-reactive	45.6345
Patient # 294	FEM	Salvador	Non-reactive	Non-reactive	38.6174
Patient # 295	FEM	Santo Antonio de Jesus	Non-reactive	Non-reactive	45.9603
Patient # 296	FEM	Salvador	Non-reactive	Non-reactive	27.1129
Patient # 297	FEM	Simoes Filho	Non-reactive	Non-reactive	50.2779
Patient # 298	FEM	Salvador	Non-reactive	Non-reactive	34.8446
Patient # 299	MASC	Salvador	Non-reactive	Non-reactive	60.7666
Patient # 300	MASC	Salvador	HTLV-1	Non-reactive	33.2594
Patient # 301	MASC	Salvador	Non-reactive	Non-reactive	32.7721
Patient # 302	FEM	Salvador	Non-reactive	Non-reactive	26.9322
Patient # 303	FEM	Salvador	Non-reactive	Non-reactive	56.1889
Patient # 304	FEM	Serrinha	Non-reactive	Non-reactive	35.1595
Patient # 305	FEM	Cachoeira	Non-reactive	Non-reactive	33.8426
Patient # 306	MASC	Salvador	Non-reactive	Non-reactive	26.486
Patient # 307	FEM	Salvador	Non-reactive	Non-reactive	35.0171
Patient # 308	MASC	Lauro de Freitas	Non-reactive	Reactive	61.2129
Patient # 309	FEM	Salvador	Non-reactive	Non-reactive	33.4949
Patient # 310	FEM	Salvador	Non-reactive	Non-reactive	42.1328
Patient # 311	FEM	Salvador	Non-reactive	Non-reactive	37.5907
Patient # 312	FEM	Salvador	Non-reactive	Non-reactive	42.1684
Patient # 313	FEM	Salvador	Non-reactive	Non-reactive	26.3162
Patient # 314	FEM	Salvador	Non-reactive	Non-reactive	42.5243
Patient # 315	MASC	Salvador	Non-reactive	Non-reactive	62.5188
Patient # 316	FEM	Salvador	Non-reactive	Non-reactive	18.5079
Patient # 317	FEM	Salvador	Non-reactive	Non-reactive	43.3895
Patient # 318	FEM	Camacari	Non-reactive	Non-reactive	37.8754
Patient # 319	FEM	Salvador	Non-reactive	Non-reactive	33.4401
Patient # 320	MASC	Salvador	Non-reactive	Non-reactive	49.3744
Patient # 321	FEM	Morro do Chapeu	Non-reactive	Non-reactive	45.0075
Patient # 322	FEM	Salvador	Non-reactive	Non-reactive	16.5229
Patient # 323	FEM	Salvador	Non-reactive	Non-reactive	71.822
Patient # 324	FEM	Salvador	Non-reactive	Non-reactive	37.755
Patient # 325	MASC	Salvador	Non-reactive	Non-reactive	24.553
Patient # 326	FEM	Salvador	Non-reactive	Non-reactive	61.3854
Patient # 327	FEM	Salvador	Non-reactive	Non-reactive	47.4004
Patient # 328	FEM	Salvador	Non-reactive	Non-reactive	27.9343
Patient # 329	MASC	Santaluz	Non-reactive	Non-reactive	47.77
Patient # 330	MASC	Salvador	Non-reactive	Non-reactive	28.4025
Patient # 331	FEM	Salvador	Non-reactive	Non-reactive	43.1294
Patient # 332	FEM	Salvador	Non-reactive	Non-reactive	33.64
Patient # 333	FEM	Salvador	Non-reactive	Non-reactive	31.7837
Patient # 334	FEM	Salvador	Non-reactive	Non-reactive	33.0185
Patient # 335	FEM	Miguel Calmon	Non-reactive	Non-reactive	32.564
Patient # 336	FEM	Rio Real	Non-reactive	Non-reactive	35.0363
Patient # 337	MASC	Salvador	Non-reactive	Non-reactive	65.5469
Patient # 338	FEM	Salvador	Non-reactive	Non-reactive	19.8056
Patient # 339	MASC	Salvador	Non-reactive	Non-reactive	50.4093
Patient # 340	FEM	Missing data	Non-reactive	Non-reactive	43.3128
Patient # 341	MASC	Salvador	Non-reactive	Non-reactive	34.8118
Patient # 342	FEM	Simoes Filho	Non-reactive	Non-reactive	23.2088
Patient # 343	FEM	Salvador	Non-reactive	Non-reactive	35.9726
Patient # 344	MASC	Salvador	Non-reactive	Non-reactive	51.9918
Patient # 345	FEM	Salvador	Non-reactive	Non-reactive	32.0082
Patient # 346	FEM	Santo Amaro	Non-reactive	Non-reactive	34.6694
Patient # 347	FEM	Salvador	Non-reactive	Non-reactive	26.3792
Patient # 348	FEM	Salvador	Non-reactive	Non-reactive	43.6331
Patient # 349	FEM	Salvador	Non-reactive	Non-reactive	63.0116
Patient # 350	MASC	Salvador	Non-reactive	Non-reactive	54.3819
Patient # 351	FEM	Salvador	Non-reactive	Non-reactive	49.7906
Patient # 352	MASC	Serrinha	Non-reactive	Non-reactive	39.154
Patient # 353	FEM	Salvador	Non-reactive	Non-reactive	33.4401
Patient # 354	MASC	Salvador	Non-reactive	Reactive	53.796
Patient # 355	FEM	Salvador	Non-reactive	Non-reactive	39.9863
Patient # 356	FEM	Sao Francisco do Conde	Non-reactive	Non-reactive	62.1821
Patient # 357	MASC	Missing data	Non-reactive	Non-reactive	55.3812
Patient # 358	FEM	Salvador	Non-reactive	Non-reactive	33.4237
Patient # 359	FEM	Salvador	Non-reactive	Non-reactive	53.692
Patient # 360	MASC	Salvador	Non-reactive	Non-reactive	36.5257
Patient # 361	MASC	Queimadas	Non-reactive	Non-reactive	34.4257
Patient # 362	FEM	Salvador	Non-reactive	Non-reactive	55.7043
Patient # 363	FEM	Salvador	Non-reactive	Reactive	45.4319
Patient # 364	FEM	Salvador	Non-reactive	Non-reactive	39.6769
Patient # 365	FEM	Salvador	Non-reactive	Non-reactive	40.5695
Patient # 366	FEM	Salvador	Non-reactive	Non-reactive	29.848
Patient # 367	MASC	Salvador	Non-reactive	Non-reactive	58.9788
Patient # 368	FEM	Salvador	Non-reactive	Non-reactive	38.0643
Patient # 369	FEM	Salvador	Non-reactive	Non-reactive	36.9227
Patient # 370	FEM	Salvador	Non-reactive	Non-reactive	40.1369
Patient # 371	FEM	Piritiba	Non-reactive	Non-reactive	45.5496
Patient # 372	FEM	Salvador	Non-reactive	Non-reactive	41.6044
Patient # 373	FEM	Salvador	Non-reactive	Non-reactive	36.742
Patient # 374	FEM	Crisopolis	Non-reactive	Non-reactive	35.3539
Patient # 375	FEM	Salvador	Non-reactive	Non-reactive	33.6701
Patient # 376	FEM	Salvador	Non-reactive	Non-reactive	30.5352
Patient # 377	FEM	Salvador	Non-reactive	Non-reactive	47.3511
Patient # 378	FEM	Salvador	Non-reactive	Non-reactive	42.4339
Patient # 379	FEM	Cruz das Almas	Non-reactive	Non-reactive	35.0281
Patient # 380	FEM	Salvador	Non-reactive	Non-reactive	33.5003
Patient # 381	FEM	Salvador	Non-reactive	Reactive	55.5784
Patient # 382	MASC	Salvador	Non-reactive	Non-reactive	53.5031
Patient # 383	MASC	Salvador	Non-reactive	Non-reactive	44.7556
Patient # 384	FEM	Missing data	Non-reactive	Non-reactive	31.5729
Patient # 385	FEM	Salvador	Non-reactive	Non-reactive	49.9466
Patient # 386	FEM	Ipira	Non-reactive	Non-reactive	24.6571
Patient # 387	FEM	Alagoinhas	Non-reactive	Non-reactive	61.6482
Patient # 388	FEM	Biritinga	Non-reactive	Non-reactive	38.7324
Patient # 389	MASC	Missing data	Non-reactive	Non-reactive	46.3244
Patient # 390	FEM	Ilheus	Non-reactive	Non-reactive	59.2361
Patient # 391	MASC	Salvador	Non-reactive	Non-reactive	26.6092
Patient # 392	FEM	Salvador	Non-reactive	Non-reactive	28.9911
Patient # 393	FEM	Salvador	Non-reactive	Non-reactive	63.7618
Patient # 394	FEM	Camacan	Non-reactive	Non-reactive	40.4353
Patient # 395	FEM	Camacan	Non-reactive	Non-reactive	40.6461
Patient # 396	FEM	Salvador	Non-reactive	Non-reactive	25.8289
Patient # 397	FEM	Salvador	Non-reactive	Non-reactive	58.883
Patient # 398	FEM	Salvador	Non-reactive	Non-reactive	36.6708
Patient # 399	FEM	Salvador	Non-reactive	Non-reactive	38.9459
Patient # 400	FEM	Salvador	Non-reactive	Non-reactive	42.0315
Patient # 401	FEM	Salvador	Non-reactive	Non-reactive	35.8248
Patient # 402	FEM	Salvador	Non-reactive	Non-reactive	36.3504
Patient # 403	FEM	Salvador	Non-reactive	Non-reactive	37.5031
Patient # 404	MASC	Salvador	Non-reactive	Non-reactive	73.013
Patient # 405	FEM	Salvador	Non-reactive	Non-reactive	60.6653
Patient # 406	FEM	Simoes Filho	Non-reactive	Non-reactive	36.4901
Patient # 407	FEM	Candeias	Non-reactive	Non-reactive	27.0253
Patient # 408	FEM	Salvador	Non-reactive	Non-reactive	34.4723
Patient # 409	FEM	Lauro de Freitas	Non-reactive	Non-reactive	40.4928
Patient # 410	FEM	Conde	Non-reactive	Non-reactive	21.3005
Patient # 411	FEM	Salvador	Non-reactive	Non-reactive	33.9302
Patient # 412	MASC	Salvador	Non-reactive	Non-reactive	51.3484
Patient # 413	FEM	Salvador	Non-reactive	Non-reactive	45.7084
Patient # 414	FEM	Salvador	Non-reactive	Non-reactive	38.6639
Patient # 415	FEM	Salvador	Non-reactive	Non-reactive	41.1088
Patient # 416	FEM	Salvador	Non-reactive	Non-reactive	58.0424
Patient # 417	FEM	Salvador	Non-reactive	Non-reactive	34.1218
Patient # 418	MASC	Lauro de Freitas	Non-reactive	Non-reactive	30.0643
Patient # 419	FEM	Salvador	Non-reactive	Non-reactive	42.0068
Patient # 420	FEM	Simoes Filho	Non-reactive	Non-reactive	51.4196
Patient # 421	FEM	Missing data	Non-reactive	Non-reactive	42.2122
Patient # 422	FEM	Tapiramuta	Non-reactive	Non-reactive	41.514
Patient # 423	FEM	Salvador	Non-reactive	Non-reactive	29.3634
Patient # 424	FEM	Salvador	Non-reactive	Non-reactive	36.7584
Patient # 425	MASC	Amelia Rodrigues	Non-reactive	Non-reactive	53.9932
Patient # 426	FEM	Camacari	Non-reactive	Non-reactive	113.993
Patient # 427	FEM	Itapetinga	Non-reactive	Non-reactive	49.2485
Patient # 428	FEM	Salvador	Non-reactive	Non-reactive	78.5845
Patient # 429	FEM	Salvador	Non-reactive	Non-reactive	44.9254
Patient # 430	FEM	Salvador	Non-reactive	Non-reactive	45.7467
Patient # 431	FEM	Salvador	Non-reactive	Non-reactive	42.705
Patient # 432	FEM	Salvador	Non-reactive	Non-reactive	33.7413
Patient # 433	FEM	Simoes Filho	Non-reactive	Non-reactive	55.5428
Patient # 434	MASC	Salvador	Non-reactive	Non-reactive	27.0171
Patient # 435	FEM	Salvador	Non-reactive	Non-reactive	35.6003
Patient # 436	FEM	Salvador	Non-reactive	Non-reactive	35.6632
Patient # 437	FEM	Lauro de Freitas	Non-reactive	Non-reactive	29.9986
Patient # 438	FEM	Missing data	Non-reactive	Non-reactive	40.2902
Patient # 439	FEM	Sao Sebastiao do Passe	Non-reactive	Non-reactive	33.4976
Patient # 440	FEM	Salvador	Non-reactive	Non-reactive	36.5421
Patient # 441	FEM	Itapetinga	Non-reactive	Non-reactive	31.4497
Patient # 442	FEM	Salvador	Non-reactive	Non-reactive	32.5585
Patient # 443	FEM	Salvador	Non-reactive	Non-reactive	35.6496
Patient # 444	MASC	Salvador	Non-reactive	Non-reactive	26.2669
Patient # 445	FEM	Salvador	Non-reactive	Non-reactive	47.822
Patient # 446	FEM	Salvador	Non-reactive	Non-reactive	38.0068
Patient # 447	FEM	Conceicao do Coite	Non-reactive	Non-reactive	44.8022
Patient # 448	FEM	Salvador	Non-reactive	Non-reactive	29.7878
Patient # 449	FEM	Salvador	Non-reactive	Non-reactive	41.5387
Patient # 450	FEM	Salvador	Non-reactive	Non-reactive	28.7803
Patient # 451	FEM	Salvador	Non-reactive	Non-reactive	34.4778
Patient # 452	FEM	Missing data	Non-reactive	Non-reactive	30.3491
Patient # 453	FEM	Salvador	Non-reactive	Non-reactive	43.0992
Patient # 454	FEM	Salvador	Non-reactive	Non-reactive	41.6482
Patient # 455	FEM	Salvador	Non-reactive	Non-reactive	45.6756
Patient # 456	FEM	Salvador	Non-reactive	Non-reactive	33.5113
Patient # 457	FEM	Salvador	Non-reactive	Non-reactive	47.5537
Patient # 458	MASC	Salvador	Non-reactive	Non-reactive	33.065
Patient # 459	FEM	Salvador	Non-reactive	Non-reactive	50.3573
Patient # 460	FEM	Salvador	Non-reactive	Non-reactive	35.5154
Patient # 461	FEM	Salvador	Non-reactive	Non-reactive	32.3559
Patient # 462	MASC	Tapiramuta	Non-reactive	Non-reactive	49.4812
Patient # 463	FEM	Salvador	Non-reactive	Non-reactive	41.755
Patient # 464	MASC	Salvador	Non-reactive	Non-reactive	49.6591
Patient # 465	FEM	Itapetinga	Non-reactive	Non-reactive	35.5702
Patient # 466	MASC	Dias Davila	Non-reactive	Non-reactive	61.5797
Patient # 467	FEM	Salvador	Non-reactive	Non-reactive	32.0493
Patient # 468	FEM	Salvador	Non-reactive	Non-reactive	38.9049
Patient # 469	FEM	Salvador	Non-reactive	Non-reactive	36.6324
Patient # 470	FEM	Salvador	Non-reactive	Non-reactive	33.7632
Patient # 471	FEM	Camacan	Non-reactive	Non-reactive	49.7796
Patient # 472	FEM	Salvador	Non-reactive	Non-reactive	35.4031
Patient # 473	MASC	Serrinha	Non-reactive	Non-reactive	57.1417
Patient # 474	FEM	Salvador	Non-reactive	Non-reactive	29.2841
Patient # 475	FEM	Salvador	Non-reactive	Non-reactive	48.1588
Patient # 476	FEM	Lauro de Freitas	Non-reactive	Non-reactive	37.358
Patient # 477	FEM	Salvador	Non-reactive	Non-reactive	33.5852
Patient # 478	FEM	Salvador	Non-reactive	Non-reactive	36.3696
Patient # 479	FEM	Salvador	Non-reactive	Non-reactive	35.54
Patient # 480	FEM	Santo Antonio de Jesus	Non-reactive	Non-reactive	38.6667
Patient # 481	FEM	Salvador	Non-reactive	Non-reactive	31.5592
Patient # 482	FEM	Salvador	Non-reactive	Non-reactive	49.6427
Patient # 483	FEM	Salvador	Non-reactive	Non-reactive	36.3176
Patient # 484	FEM	Salvador	Non-reactive	Non-reactive	18.9049
Patient # 485	FEM	Salvador	Non-reactive	Non-reactive	32.9391
Patient # 486	FEM	Salvador	Non-reactive	Non-reactive	40.4873
Patient # 487	FEM	Salvador	Non-reactive	Non-reactive	34.6119
Patient # 488	FEM	Salvador	Non-reactive	Non-reactive	25.8754
Patient # 489	FEM	Salvador	Non-reactive	Non-reactive	66.0945
Patient # 490	FEM	Salvador	Non-reactive	Non-reactive	44.3587
Patient # 491	FEM	Salvador	Non-reactive	Non-reactive	33.8371
Patient # 492	MASC	Salvador	Non-reactive	Reactive	39.5729
Patient # 493	FEM	Sao Sebastiao do Passe	Non-reactive	Non-reactive	35.0883
Patient # 494	FEM	Salvador	Non-reactive	Non-reactive	43.8823
Patient # 495	FEM	Salvador	Non-reactive	Non-reactive	39.8166
Patient # 496	FEM	Salvador	Non-reactive	Non-reactive	70.6886
Patient # 497	FEM	Salvador	Non-reactive	Non-reactive	44.7146
Patient # 498	MASC	Cabeceiras do Paraguacu	Non-reactive	Reactive	55.2498
Patient # 499	FEM	Salvador	Non-reactive	Non-reactive	33.692
Patient # 500	FEM	Salvador	Non-reactive	Non-reactive	33.4784
Patient # 501	FEM	Salvador	Non-reactive	Non-reactive	39.2827
Patient # 502	FEM	Salvador	Non-reactive	Non-reactive	59.9452
Patient # 503	FEM	Salvador	Non-reactive	Non-reactive	56.1095
Patient # 504	FEM	Salvador	Non-reactive	Non-reactive	38.2998
Patient # 505	FEM	Salvador	Non-reactive	Non-reactive	39.3511
Patient # 506	FEM	Salvador	Non-reactive	Non-reactive	18.8145
Patient # 507	FEM	Salvador	Non-reactive	Non-reactive	41.5934
Patient # 508	FEM	Salvador	Non-reactive	Non-reactive	35.2361
Patient # 509	FEM	Caravelas	Non-reactive	Non-reactive	39.6194
Patient # 510	FEM	Lauro de Freitas	Non-reactive	Non-reactive	38.0342
Patient # 511	MASC	Salvador	Non-reactive	Non-reactive	31.7618
Patient # 512	FEM	Salvador	Non-reactive	Non-reactive	34.0698
Patient # 513	FEM	Salvador	Non-reactive	Non-reactive	57.7823
Patient # 514	MASC	Simoes Filho	Non-reactive	Non-reactive	69.4784
Patient # 515	FEM	Salvador	HTLV-1/2	Non-reactive	51.5483
Patient # 516	FEM	Salvador	Non-reactive	Non-reactive	61.1581
Patient # 517	FEM	Alagoinhas	Non-reactive	Non-reactive	37.1554
Patient # 518	MASC	Salvador	Non-reactive	Non-reactive	43.0582
Patient # 519	MASC	Salvador	Non-reactive	Reactive	25.7522
Patient # 520	FEM	Sao Francisco do Conde	Non-reactive	Non-reactive	44.7447
Patient # 521	FEM	Salvador	Non-reactive	Non-reactive	34.3765
Patient # 522	MASC	Salvador	Non-reactive	Non-reactive	57.4839
Patient # 523	FEM	Salvador	Non-reactive	Non-reactive	40.4025
Patient # 524	FEM	Salvador	Non-reactive	Reactive	68.2272
Patient # 525	FEM	Salvador	Non-reactive	Non-reactive	38.9596
Patient # 526	FEM	Conceicao do Coite	Non-reactive	Non-reactive	27.5455
Patient # 527	FEM	Esplanada	HTLV-1	Reactive	47.1869
Patient # 528	FEM	Missing data	Non-reactive	Non-reactive	43.8877
Patient # 529	MASC	Salvador	Non-reactive	Non-reactive	37.5332
Patient # 530	FEM	Salvador	Non-reactive	Non-reactive	47.7645
Patient # 531	FEM	Salvador	Non-reactive	Non-reactive	30.308
Patient # 532	FEM	Salvador	Non-reactive	Non-reactive	30.9131
Patient # 533	FEM	Salvador	Non-reactive	Non-reactive	50.5407
Patient # 534	FEM	Salvador	Non-reactive	Non-reactive	43.5072
Patient # 535	FEM	Salvador	Non-reactive	Non-reactive	19.9124
Patient # 536	FEM	Salvador	Non-reactive	Non-reactive	30.6886
Patient # 537	FEM	Salvador	Non-reactive	Non-reactive	32.6516
Patient # 538	FEM	Sao Francisco do Conde	Non-reactive	Non-reactive	29.7467
Patient # 539	FEM	Salvador	Non-reactive	Non-reactive	29.0513
Patient # 540	FEM	Salvador	Non-reactive	Non-reactive	32.6708
Patient # 541	FEM	Salvador	Non-reactive	Non-reactive	50.1355
Patient # 542	FEM	Lauro de Freitas	Non-reactive	Non-reactive	48.9062
Patient # 543	MASC	Caravelas	Non-reactive	Non-reactive	54.2861
Patient # 544	FEM	Salvador	Non-reactive	Non-reactive	36.2136
Patient # 545	MASC	Salvador	Non-reactive	Non-reactive	29.5825
Patient # 546	FEM	Salvador	Non-reactive	Non-reactive	42.6064
Patient # 547	FEM	Salvador	Non-reactive	Non-reactive	47.2909
Patient # 548	MASC	Missing data	Non-reactive	Non-reactive	72.5996
Patient # 549	MASC	Salvador	Non-reactive	Non-reactive	38.5927
Patient # 550	FEM	Salvador	Non-reactive	Non-reactive	35.7563
Patient # 551	FEM	Salvador	Non-reactive	Non-reactive	33.4292
Patient # 552	FEM	Serrinha	Non-reactive	Non-reactive	38.4559
Patient # 553	FEM	Missing data	Non-reactive	Non-reactive	58.2122
Patient # 554	FEM	Salvador	Non-reactive	Non-reactive	48.6215
Patient # 555	MASC	Salvador	Non-reactive	Non-reactive	60.9665
Patient # 556	FEM	Salvador	Non-reactive	Non-reactive	34.4038
Patient # 557	FEM	Lauro de Freitas	Non-reactive	Non-reactive	49.7385
Patient # 558	FEM	Salvador	Non-reactive	Non-reactive	38.308
Patient # 559	MASC	Teixeira de Freitas	Non-reactive	Non-reactive	47.2663
Patient # 560	FEM	Salvador	Non-reactive	Non-reactive	53.5661
Patient # 561	FEM	Salvador	Non-reactive	Non-reactive	25.5441
Patient # 562	FEM	Salvador	Non-reactive	Non-reactive	47.8768
Patient # 563	FEM	Salvador	Non-reactive	Non-reactive	47.3593
Patient # 564	MASC	Salvador	Non-reactive	Non-reactive	38.1437
Patient # 565	FEM	Salvador	Non-reactive	Non-reactive	56.8405
Patient # 566	FEM	Santo Antonio de Jesus	Non-reactive	Non-reactive	32.6489
Patient # 567	FEM	Lauro de Freitas	Non-reactive	Non-reactive	40.7858
Patient # 568	FEM	Salvador	HTLV-1	Non-reactive	24.6379
Patient # 569	FEM	Salvador	Non-reactive	Non-reactive	62.4531
Patient # 570	FEM	Salvador	Non-reactive	Non-reactive	41.2047
Patient # 571	MASC	Ubata	Non-reactive	Non-reactive	49.4812
Patient # 572	FEM	Salvador	Non-reactive	Non-reactive	37.7084
Patient # 573	FEM	Salvador	Non-reactive	Non-reactive	61.5305
Patient # 574	FEM	Ipira	Non-reactive	Non-reactive	38.2286
Patient # 575	FEM	Salvador	Non-reactive	Non-reactive	45.0678
Patient # 576	FEM	Salvador	Non-reactive	Non-reactive	45.1143
Patient # 577	FEM	Salvador	Non-reactive	Non-reactive	41.5441
Patient # 578	FEM	Salvador	Non-reactive	Non-reactive	39.5729
Patient # 579	FEM	Salvador	Non-reactive	Non-reactive	39.6413
Patient # 580	FEM	Salvador	Non-reactive	Non-reactive	23.9261
Patient # 581	FEM	Salvador	Non-reactive	Non-reactive	48.2765
Patient # 582	FEM	Missing data	Non-reactive	Non-reactive	75.0171
Patient # 583	FEM	Salvador	Non-reactive	Non-reactive	50.6229
Patient # 584	FEM	Biritinga	Non-reactive	Non-reactive	34.1547
Patient # 585	FEM	Salvador	Non-reactive	Non-reactive	31.05
Patient # 586	MASC	Salvador	Non-reactive	Non-reactive	59.3237
Patient # 587	FEM	Salvador	Non-reactive	Non-reactive	34.0178
Patient # 588	FEM	Tapiramuta	Non-reactive	Non-reactive	35.7509
Patient # 589	FEM	Salvador	Non-reactive	Non-reactive	38.7406
Patient # 590	FEM	Salvador	Non-reactive	Non-reactive	33.5688
Patient # 591	FEM	Salvador	Non-reactive	Non-reactive	42.1191
Patient # 592	MASC	Salvador	Non-reactive	Reactive	47.1732
Patient # 593	FEM	Salvador	Non-reactive	Non-reactive	19.8795
Patient # 594	MASC	Salvador	Non-reactive	Non-reactive	45.9767
Patient # 595	MASC	Salvador	Non-reactive	Non-reactive	44.7255
Patient # 596	FEM	Salvador	Non-reactive	Non-reactive	23.3347
Patient # 597	MASC	Salvador	Non-reactive	Non-reactive	32.7337
Patient # 598	FEM	Salvador	Non-reactive	Non-reactive	32.6461
Patient # 599	FEM	Capim Grosso	Non-reactive	Non-reactive	34.3628
Patient # 600	FEM	Salvador	Non-reactive	Non-reactive	39.3374
Patient # 601	FEM	Salvador	Non-reactive	Non-reactive	45.5305
Patient # 602	MASC	Salvador	Non-reactive	Non-reactive	71.1157
Patient # 603	FEM	Salvador	Non-reactive	Non-reactive	34.3546
Patient # 604	MASC	Santo Antonio de Jesus	Non-reactive	Non-reactive	69.3498
Patient # 605	MASC	Salvador	Non-reactive	Non-reactive	50.4778
Patient # 606	MASC	Salvador	Non-reactive	Non-reactive	44.4682
Patient # 607	FEM	Santo Antonio de Jesus	Non-reactive	Non-reactive	20.0137
Patient # 608	FEM	Salvador	Non-reactive	Non-reactive	28.898
Patient # 609	FEM	Salvador	Non-reactive	Non-reactive	48.6352
Patient # 610	FEM	Salvador	Non-reactive	Non-reactive	32.7912
Patient # 611	FEM	Simoes Filho	Non-reactive	Non-reactive	32.501
Patient # 612	FEM	Salvador	Non-reactive	Non-reactive	36.6516
Patient # 613	FEM	Salvador	Non-reactive	Non-reactive	43.6715
Patient # 614	FEM	Salvador	Non-reactive	Non-reactive	36.3888
Patient # 615	FEM	Camacan	Non-reactive	Non-reactive	35.6797
Patient # 616	MASC	Salvador	Non-reactive	Non-reactive	67.8001
Patient # 617	FEM	Salvador	Non-reactive	Non-reactive	37.8508
Patient # 618	FEM	Ipiau	Non-reactive	Non-reactive	36.2875
Patient # 619	FEM	Salvador	Non-reactive	Non-reactive	38.2998
Patient # 620	FEM	Salvador	Non-reactive	Non-reactive	38.0643
Patient # 621	FEM	Salvador	Non-reactive	Non-reactive	47.1841
Patient # 622	FEM	Salvador	Non-reactive	Non-reactive	34.2122
Patient # 623	MASC	Salvador	Non-reactive	Non-reactive	50.5736
Patient # 624	FEM	Serrinha	Non-reactive	Non-reactive	40.4244
Patient # 625	FEM	Paulo Afonso	Non-reactive	Non-reactive	51.3621
Patient # 626	FEM	Salvador	Non-reactive	Non-reactive	32.2409
Patient # 627	MASC	Salvador	Non-reactive	Non-reactive	55.436
Patient # 628	MASC	Governador Mangabeira	Non-reactive	Non-reactive	63.7645
Patient # 629	FEM	Salvador	HTLV-1/2	Non-reactive	41.6071
Patient # 630	FEM	Salvador	Non-reactive	Non-reactive	26.1629
Patient # 631	FEM	Salvador	Non-reactive	Non-reactive	70.7817
Patient # 632	FEM	Salvador	Non-reactive	Non-reactive	34.8884
Patient # 633	FEM	Missing data	Non-reactive	Non-reactive	26.601
Patient # 634	FEM	Salvador	Non-reactive	Non-reactive	45.2156
Patient # 635	FEM	Salvador	Non-reactive	Non-reactive	36.2628
Patient # 636	MASC	Salvador	Non-reactive	Non-reactive	42.5982
Patient # 637	FEM	Salvador	Non-reactive	Non-reactive	51.3593
Patient # 638	FEM	Salvador	Non-reactive	Non-reactive	45.7522
Patient # 639	FEM	Salvador	Non-reactive	Non-reactive	36.1588
Patient # 640	FEM	Salvador	Non-reactive	Non-reactive	31.5318
Patient # 641	FEM	Salvador	Non-reactive	Non-reactive	43.6578
Patient # 642	FEM	Salvador	Non-reactive	Non-reactive	32.386
Patient # 643	FEM	Salvador	Non-reactive	Non-reactive	31.6824
Patient # 644	MASC	Missing data	Non-reactive	Non-reactive	32.5722
Patient # 645	FEM	Salvador	Non-reactive	Non-reactive	37.4292
Patient # 646	FEM	Santo Amaro	Non-reactive	Non-reactive	38.2724
Patient # 647	FEM	Salvador	Non-reactive	Non-reactive	32.052
Patient # 648	FEM	Salvador	Non-reactive	Non-reactive	45.0678
Patient # 649	FEM	Salvador	Non-reactive	Non-reactive	39.4251
Patient # 650	FEM	Salvador	Non-reactive	Non-reactive	32.8597
Patient # 651	FEM	Tapiramuta	Non-reactive	Non-reactive	33.9001
Patient # 652	FEM	Missing data	Non-reactive	Non-reactive	35.2827
Patient # 653	MASC	Jiquirica	Non-reactive	Non-reactive	47.5784
Patient # 654	MASC	Salvador	Non-reactive	Non-reactive	113.993
Patient # 655	FEM	Salvador	Non-reactive	Non-reactive	42.8994
Patient # 656	FEM	Missing data	Non-reactive	Non-reactive	52.8378
Patient # 657	FEM	Salvador	Non-reactive	Non-reactive	32.7666
Patient # 658	FEM	Salvador	Non-reactive	Non-reactive	41.681
Patient # 659	MASC	Salvador	Non-reactive	Non-reactive	46.8364
Patient # 660	MASC	Santo Amaro	Non-reactive	Non-reactive	46.3436
Patient # 661	FEM	Salvador	Non-reactive	Non-reactive	33.4565
Patient # 662	FEM	Simoes Filho	Non-reactive	Non-reactive	54.9432
Patient # 663	FEM	Simoes Filho	Non-reactive	Non-reactive	46.1903
Patient # 664	FEM	Itapetinga	Non-reactive	Non-reactive	33.0787
Patient # 665	MASC	Teixeira de Freitas	Non-reactive	Non-reactive	41.1499
Patient # 666	FEM	Salvador	Non-reactive	Non-reactive	33.1116
Patient # 667	FEM	Salvador	Non-reactive	Non-reactive	33.4921
Patient # 668	FEM	Salvador	Non-reactive	Non-reactive	40.6653
Patient # 669	FEM	Salvador	Non-reactive	Non-reactive	45.9274
Patient # 670	FEM	Araci	Non-reactive	Non-reactive	29.5414
Patient # 671	FEM	Salvador	Non-reactive	Non-reactive	42.5654
Patient # 672	FEM	Santo Antonio de Jesus	Non-reactive	Non-reactive	37.3142
Patient # 673	FEM	Salvador	Non-reactive	Non-reactive	37.7741
Patient # 674	FEM	Salvador	Non-reactive	Non-reactive	44.397
Patient # 675	FEM	Salvador	Non-reactive	Non-reactive	42.8063
Patient # 676	MASC	Ipira	Non-reactive	Non-reactive	48.5667
Patient # 677	FEM	Salvador	Non-reactive	Non-reactive	46.6831
Patient # 678	FEM	Simoes Filho	Non-reactive	Non-reactive	31.8467
Patient # 679	FEM	Salvador	Non-reactive	Non-reactive	25.4511
Patient # 680	FEM	Santo Estevao	Non-reactive	Non-reactive	42.7543
Patient # 681	MASC	Salvador	Non-reactive	Non-reactive	38.5407
Patient # 682	FEM	Missing data	Non-reactive	Non-reactive	35.6988
Patient # 683	FEM	Salvador	Non-reactive	Non-reactive	63.655
Patient # 684	FEM	Salvador	Non-reactive	Non-reactive	39.4634
Patient # 685	MASC	Sao Sebastiao do Passe	Non-reactive	Non-reactive	29.7988
Patient # 686	FEM	Salvador	Non-reactive	Non-reactive	27.4579
Patient # 687	FEM	Salvador	Non-reactive	Non-reactive	37.2238
Patient # 688	FEM	Conceicao do Coite	Non-reactive	Non-reactive	32.1095
Patient # 689	MASC	Salvador	Non-reactive	Non-reactive	90.809
Patient # 690	FEM	Salvador	Non-reactive	Non-reactive	26.2669
Patient # 691	MASC	Prado	Non-reactive	Non-reactive	50.5654
Patient # 692	FEM	Salvador	Non-reactive	Non-reactive	25.6208
Patient # 693	MASC	Missing data	Non-reactive	Non-reactive	31.5346
Patient # 694	FEM	Itapetinga	Non-reactive	Non-reactive	46.7433
Patient # 695	FEM	Salvador	Non-reactive	Non-reactive	31.1239
Patient # 696	FEM	Salvador	Non-reactive	Non-reactive	37.1335
Patient # 697	MASC	Salvador	Non-reactive	Reactive	81.0513
Patient # 698	FEM	Salvador	Non-reactive	Non-reactive	37.1143
Patient # 699	FEM	Salvador	Non-reactive	Non-reactive	40.7283
Patient # 700	FEM	Salvador	Non-reactive	Non-reactive	41.7331
Patient # 701	FEM	Salvador	Non-reactive	Non-reactive	25.5277
Patient # 702	FEM	Salvador	Non-reactive	Non-reactive	32.8925
Patient # 703	FEM	Salvador	Non-reactive	Non-reactive	38.9514
Patient # 704	MASC	Salvador	Non-reactive	Non-reactive	32.0931
Patient # 705	FEM	Missing data	Non-reactive	Non-reactive	40.0164
Patient # 706	FEM	Salvador	Non-reactive	Non-reactive	30.6174
Patient # 707	FEM	Salvador	Non-reactive	Non-reactive	33.9439
Patient # 708	FEM	Missing data	Non-reactive	Non-reactive	34.371
Patient # 709	FEM	Salvador	Non-reactive	Non-reactive	35.1732
Patient # 710	FEM	Ubaitaba	Non-reactive	Non-reactive	25.4702
Patient # 711	FEM	Cabeceiras do Paraguacu	Non-reactive	Non-reactive	72.5777
Patient # 712	MASC	Missing data	Non-reactive	Non-reactive	48.1396
Patient # 713	FEM	Lauro de Freitas	Non-reactive	Non-reactive	46.642
Patient # 714	FEM	Camacan	Non-reactive	Non-reactive	30.8474
Patient # 715	MASC	Salvador	Non-reactive	Non-reactive	49.5715
Patient # 716	MASC	Salvador	HTLV-1	Reactive	49.7577
Patient # 717	MASC	Salvador	Non-reactive	Non-reactive	34.3819
Patient # 718	FEM	Salvador	Non-reactive	Non-reactive	32.9555
Patient # 719	FEM	Salvador	Non-reactive	Non-reactive	47.3977
Patient # 720	FEM	Salvador	Non-reactive	Non-reactive	33.5469
Patient # 721	FEM	Salvador	Non-reactive	Non-reactive	36.2464
Patient # 722	FEM	Salvador	Non-reactive	Non-reactive	39.9452
Patient # 723	FEM	Salvador	Non-reactive	Non-reactive	44.2218
Patient # 724	MASC	Salvador	Non-reactive	Non-reactive	38.4148
Patient # 725	FEM	Salvador	Non-reactive	Non-reactive	33.3689
Patient # 726	FEM	Salvador	Non-reactive	Non-reactive	33.4127
Patient # 727	FEM	Salvador	Non-reactive	Non-reactive	38.2888
Patient # 728	FEM	Nordestina	Non-reactive	Non-reactive	33.6235
Patient # 729	FEM	Salvador	Non-reactive	Non-reactive	64.5092
Patient # 730	FEM	Salvador	Non-reactive	Non-reactive	35.614
Patient # 731	MASC	Oliveira dos Brejinhos	Non-reactive	Non-reactive	48.794
Patient # 732	FEM	Salvador	Non-reactive	Non-reactive	42.6694
Patient # 733	FEM	Santo Amaro	Non-reactive	Non-reactive	36.8679
Patient # 734	FEM	Salvador	Non-reactive	Non-reactive	34.601
Patient # 735	FEM	Salvador	Non-reactive	Non-reactive	27.3429
Patient # 736	MASC	Salvador	Non-reactive	Reactive	53.5715
Patient # 737	FEM	Varzea Nova	Non-reactive	Non-reactive	40.219
Patient # 738	FEM	Salvador	Non-reactive	Non-reactive	47.3593
Patient # 739	FEM	Salvador	Non-reactive	Non-reactive	27.5017
Patient # 740	FEM	Simoes Filho	Non-reactive	Non-reactive	30.6256
Patient # 741	MASC	Salvador	Non-reactive	Non-reactive	68.7283
Patient # 742	FEM	Morro do Chapeu	Non-reactive	Non-reactive	18.2231
Patient # 743	FEM	Sao Sebastiao do Passe	Non-reactive	Non-reactive	31.1157
Patient # 744	FEM	Missing data	Non-reactive	Non-reactive	34.8747
Patient # 745	FEM	Morro do Chapeu	Non-reactive	Non-reactive	20.2163
Patient # 746	FEM	Salvador	Non-reactive	Non-reactive	45.2183
Patient # 747	FEM	Salvador	Non-reactive	Non-reactive	36.8104
Patient # 748	FEM	Cruz das Almas	Non-reactive	Non-reactive	54.3984
Patient # 749	FEM	Salvador	Non-reactive	Non-reactive	61.6044
Patient # 750	FEM	Salvador	Non-reactive	Non-reactive	27.2005
Patient # 751	FEM	Salvador	Non-reactive	Non-reactive	25.744
Patient # 752	MASC	Salvador	Non-reactive	Non-reactive	36.3751
Patient # 753	FEM	Salvador	Non-reactive	Non-reactive	35.655
Patient # 754	FEM	Salvador	Non-reactive	Non-reactive	32.6023
Patient # 755	MASC	Ribeira do Pombal	Non-reactive	Non-reactive	39.2854
Patient # 756	FEM	Salvador	Non-reactive	Non-reactive	38.9897
Patient # 757	FEM	Salvador	HTLV-1	Reactive	50.6201
Patient # 758	MASC	Salvador	Non-reactive	Non-reactive	49.7604
Patient # 759	FEM	Salvador	Non-reactive	Non-reactive	39.1978
Patient # 760	FEM	Salvador	Non-reactive	Non-reactive	38.809
Patient # 761	FEM	Salvador	Non-reactive	Non-reactive	33.7002
Patient # 762	MASC	Salvador	Non-reactive	Non-reactive	25.5688
Patient # 763	FEM	Salvador	Non-reactive	Non-reactive	43.0691
Patient # 764	FEM	Missing data	Non-reactive	Non-reactive	46.7625
Patient # 765	FEM	Salvador	HTLV-1	Non-reactive	38.5791
Patient # 766	FEM	Salvador	Non-reactive	Non-reactive	21.4702
Patient # 767	FEM	Lauro de Freitas	Non-reactive	Non-reactive	35.8522
Patient # 768	FEM	Salvador	Non-reactive	Non-reactive	33.9877
Patient # 769	FEM	Lauro de Freitas	Non-reactive	Non-reactive	28.3012
Patient # 770	MASC	Salvador	Non-reactive	Non-reactive	41.577
Patient # 771	FEM	Salvador	Non-reactive	Non-reactive	73.6071
Patient # 772	FEM	Salvador	Non-reactive	Non-reactive	34.8966
Patient # 773	FEM	Itapetinga	Non-reactive	Non-reactive	18.2971
Patient # 774	FEM	Missing data	Non-reactive	Non-reactive	41.6564
Patient # 775	FEM	Missing data	Non-reactive	Non-reactive	41.9138
Patient # 776	FEM	Salvador	Non-reactive	Non-reactive	32.9446
Patient # 777	FEM	Lauro de Freitas	Non-reactive	Non-reactive	39.1239
Patient # 778	FEM	Paulo Afonso	Non-reactive	Non-reactive	113.993
Patient # 779	FEM	Salvador	Non-reactive	Non-reactive	52.397
Patient # 780	FEM	Salvador	Non-reactive	Non-reactive	33.462
Patient # 781	FEM	Salvador	Non-reactive	Non-reactive	19.7563
Patient # 782	FEM	Valente	Non-reactive	Non-reactive	40.1068
Patient # 783	FEM	Salvador	Non-reactive	Non-reactive	34.9952
Patient # 784	FEM	Salvador	Non-reactive	Non-reactive	64.104
Patient # 785	FEM	Salvador	Non-reactive	Non-reactive	16.4956
Patient # 786	MASC	Salvador	Non-reactive	Non-reactive	51.4415
Patient # 787	FEM	Simoes Filho	Non-reactive	Non-reactive	34.3792
Patient # 788	MASC	Salvador	Non-reactive	Non-reactive	45.8398
Patient # 789	FEM	Salvador	Non-reactive	Non-reactive	41.4401
Patient # 790	FEM	Salvador	Non-reactive	Non-reactive	29.7632
Patient # 791	FEM	Serrinha	HTLV-1	Non-reactive	55.7947
Patient # 792	FEM	Salvador	Non-reactive	Non-reactive	29.7878
Patient # 793	FEM	Salvador	Non-reactive	Non-reactive	36.7803
Patient # 794	FEM	Salvador	Non-reactive	Non-reactive	41.2457
Patient # 795	FEM	Paulo Afonso	Non-reactive	Non-reactive	30.2505
Patient # 796	MASC	Salvador	Non-reactive	Non-reactive	49.1828
Patient # 797	FEM	Sao Sebastiao do Passe	HTLV-1	Reactive	39.1047
Patient # 798	FEM	Simoes Filho	Non-reactive	Non-reactive	33.5222
Patient # 799	MASC	Salvador	Non-reactive	Non-reactive	29.0705
Patient # 800	FEM	Salvador	Non-reactive	Non-reactive	48.0712
Patient # 801	FEM	Itapetinga	Non-reactive	Non-reactive	20.8405
Patient # 802	FEM	Salvador	Non-reactive	Non-reactive	35.1923
Patient # 803	FEM	Tapiramuta	Non-reactive	Non-reactive	55.2444
Patient # 804	FEM	Salvador	Non-reactive	Non-reactive	32.5448
Patient # 805	FEM	Missing data	Non-reactive	Non-reactive	39.9644
Patient # 806	FEM	Missing data	Non-reactive	Non-reactive	46.3162
Patient # 807	FEM	Salvador	Non-reactive	Non-reactive	38.976
Patient # 808	FEM	Salvador	Non-reactive	Non-reactive	34.5106
Patient # 809	FEM	Ilheus	Non-reactive	Non-reactive	113.993
Patient # 810	FEM	Salvador	Non-reactive	Non-reactive	62.4203
Patient # 811	MASC	Salvador	Non-reactive	Non-reactive	46.3354
Patient # 812	FEM	Itapetinga	Non-reactive	Non-reactive	31.6331
Patient # 813	FEM	Salvador	Non-reactive	Non-reactive	58.8255
Patient # 814	FEM	Biritinga	Non-reactive	Non-reactive	24.4654
Patient # 815	FEM	Itaparica	Non-reactive	Non-reactive	41.7112
Patient # 816	MASC	Salvador	Non-reactive	Non-reactive	37.9603
Patient # 817	FEM	Salvador	Non-reactive	Non-reactive	69.0842
Patient # 818	FEM	Salvador	Non-reactive	Non-reactive	39.7016
Patient # 819	FEM	Conde	Non-reactive	Non-reactive	38.5024
Patient # 820	FEM	Salvador	Non-reactive	Non-reactive	29.5578
Patient # 821	FEM	Salvador	Non-reactive	Non-reactive	57.0103
Patient # 822	FEM	Serrinha	Non-reactive	Non-reactive	22.2368
Patient # 823	FEM	Salvador	Non-reactive	Non-reactive	45.3224
Patient # 824	FEM	Salvador	Non-reactive	Non-reactive	34.5572
Patient # 825	MASC	Salvador	Non-reactive	Non-reactive	35.6824
Patient # 826	MASC	Santo Antonio de Jesus	Non-reactive	Non-reactive	53.6619
Patient # 827	FEM	Missing data	Non-reactive	Non-reactive	21.3443
Patient # 828	MASC	Salvador	Non-reactive	Non-reactive	34.6667
Patient # 829	FEM	Salvador	Non-reactive	Non-reactive	41.9904
Patient # 830	FEM	Missing data	Non-reactive	Non-reactive	36.6105
Patient # 831	MASC	Missing data	Non-reactive	Non-reactive	50.5599
Patient # 832	FEM	Salvador	Non-reactive	Non-reactive	32.2108
Patient # 833	FEM	Salvador	Non-reactive	Non-reactive	37.9767
Patient # 834	FEM	Salvador	Non-reactive	Non-reactive	49.3634
Patient # 835	FEM	Salvador	Non-reactive	Non-reactive	36.3669
Patient # 836	MASC	Salvador	Non-reactive	Non-reactive	52.3039
Patient # 837	FEM	Salvador	Non-reactive	Non-reactive	27.0883
Patient # 838	FEM	Salvador	Non-reactive	Non-reactive	62.4997
Patient # 839	MASC	Salvador	Non-reactive	Non-reactive	43.5674
Patient # 840	MASC	Salvador	Non-reactive	Non-reactive	84.794
Patient # 841	MASC	Salvador	Non-reactive	Non-reactive	55.1869
Patient # 842	FEM	Salvador	Non-reactive	Non-reactive	40.8761
Patient # 843	FEM	Missing data	Non-reactive	Non-reactive	48.3696
Patient # 844	FEM	Salvador	Non-reactive	Non-reactive	26.4038
Patient # 845	MASC	Salvador	Non-reactive	Non-reactive	52.4572
Patient # 846	MASC	Salvador	Non-reactive	Non-reactive	43.165
Patient # 847	FEM	Salvador	Non-reactive	Non-reactive	48.9172
Patient # 848	FEM	Salvador	Non-reactive	Non-reactive	40.679
Patient # 849	FEM	Santaluz	Non-reactive	Non-reactive	32.961
Patient # 850	FEM	Simoes Filho	Non-reactive	Non-reactive	71.0554
Patient # 851	FEM	Salvador	Non-reactive	Non-reactive	32.0329
Patient # 852	FEM	Salvador	Non-reactive	Non-reactive	40.7693
Patient # 853	FEM	Salvador	Non-reactive	Non-reactive	40.1068
Patient # 854	MASC	Santo Antonio de Jesus	Non-reactive	Non-reactive	37.5359
Patient # 855	MASC	Salvador	Non-reactive	Non-reactive	37.6454
Patient # 856	MASC	Salvador	Non-reactive	Non-reactive	26.527
Patient # 857	FEM	Salvador	Non-reactive	Non-reactive	26.4339
Patient # 858	MASC	Salvador	Non-reactive	Non-reactive	42.7515
Patient # 859	MASC	Salvador	Non-reactive	Non-reactive	38.8966
Patient # 860	FEM	Salvador	Non-reactive	Non-reactive	28.1177
Patient # 861	FEM	Jacobina	Non-reactive	Non-reactive	20.6762
Patient # 862	FEM	Jacobina	Non-reactive	Non-reactive	18.7406
Patient # 863	FEM	Salvador	Non-reactive	Non-reactive	31.7372
Patient # 864	FEM	Salvador	Non-reactive	Non-reactive	35.0418
Patient # 865	MASC	Salvador	Non-reactive	Non-reactive	34.9925
Patient # 866	FEM	Salvador	Non-reactive	Non-reactive	34.026
Patient # 867	FEM	Salvador	Non-reactive	Non-reactive	38.8063
Patient # 868	FEM	Simoes Filho	Non-reactive	Non-reactive	50.13
Patient # 869	MASC	Missing data	Non-reactive	Non-reactive	113.993
Patient # 870	FEM	Missing data	Non-reactive	Non-reactive	37.2895
Patient # 871	FEM	Salvador	Non-reactive	Non-reactive	37.4867
Patient # 872	MASC	Salvador	Non-reactive	Non-reactive	51.8576
Patient # 873	MASC	Salvador	Non-reactive	Non-reactive	47.0281
Patient # 874	MASC	Paulo Afonso	Non-reactive	Non-reactive	57.7495
Patient # 875	FEM	Salvador	Non-reactive	Non-reactive	48.898
Patient # 876	FEM	Missing data	Non-reactive	Non-reactive	37.1472
Patient # 877	FEM	Salvador	Non-reactive	Non-reactive	33.2348
Patient # 878	FEM	Salvador	Non-reactive	Non-reactive	57.4401
Patient # 879	FEM	Missing data	Non-reactive	Non-reactive	49.2567
Patient # 880	FEM	Salvador	Non-reactive	Non-reactive	37.3388
Patient # 881	MASC	Salvador	Non-reactive	Non-reactive	40.5339
Patient # 882	FEM	Salvador	Non-reactive	Non-reactive	36.178
Patient # 883	FEM	Missing data	Non-reactive	Non-reactive	32.783
Patient # 884	FEM	Salvador	Non-reactive	Non-reactive	25.8508
Patient # 885	FEM	Salvador	Non-reactive	Non-reactive	40.8131
Patient # 886	MASC	Salvador	Non-reactive	Reactive	113.993
Patient # 887	FEM	Salvador	Non-reactive	Non-reactive	50.8145
Patient # 888	FEM	Salvador	Non-reactive	Non-reactive	31.8604
Patient # 889	MASC	Salvador	Non-reactive	Non-reactive	53.6016
Patient # 890	FEM	Sao Sebastiao do Passe	Non-reactive	Non-reactive	38.2998
Patient # 891	MASC	Camacari	Non-reactive	Non-reactive	50.4695
Patient # 892	MASC	Salvador	Non-reactive	Non-reactive	35.7728
Patient # 893	FEM	Salvador	Non-reactive	Non-reactive	26.8939
Patient # 894	FEM	Salvador	Non-reactive	Non-reactive	45.8836
Patient # 895	FEM	Salvador	Non-reactive	Non-reactive	25.41
Patient # 896	FEM	Salvador	Non-reactive	Non-reactive	39.614
Patient # 897	FEM	Salvador	Non-reactive	Non-reactive	22.8419
Patient # 898	FEM	Salvador	Non-reactive	Non-reactive	31.7645
Patient # 899	FEM	Salvador	Non-reactive	Non-reactive	40.9062
Patient # 900	MASC	Salvador	Non-reactive	Non-reactive	31.5811
Patient # 901	MASC	Salvador	Non-reactive	Non-reactive	63.7864
Patient # 902	FEM	Salvador	Non-reactive	Non-reactive	56.9829
Patient # 903	FEM	Salvador	Non-reactive	Non-reactive	39.6906
Patient # 904	FEM	Feira de Santana	Non-reactive	Non-reactive	53.5688
Patient # 905	FEM	Itapetinga	Non-reactive	Non-reactive	27.3128
Patient # 906	FEM	Salvador	Non-reactive	Non-reactive	40.4189
Patient # 907	FEM	Salvador	Non-reactive	Non-reactive	29.3634
Patient # 908	MASC	Riachao do Jacuipe	Non-reactive	Non-reactive	62.8364
Patient # 909	FEM	Paulo Afonso	Non-reactive	Non-reactive	36.5448
Patient # 910	FEM	Missing data	Non-reactive	Non-reactive	47.5044
Patient # 911	MASC	Salvador	Non-reactive	Non-reactive	53.6756
Patient # 912	FEM	Salvador	Non-reactive	Non-reactive	23.3292
Patient # 913	FEM	Salvador	Non-reactive	Non-reactive	40.0602
Patient # 914	FEM	Salvador	Non-reactive	Non-reactive	53.9658
Patient # 915	FEM	Serrinha	Non-reactive	Non-reactive	33.5031
Patient # 916	FEM	Salvador	Non-reactive	Non-reactive	30.2341
Patient # 917	FEM	Salvador	Non-reactive	Non-reactive	32.4901
Patient # 918	FEM	Salvador	Non-reactive	Non-reactive	20.3285
Patient # 919	FEM	Salvador	Non-reactive	Non-reactive	33.3963
Patient # 920	FEM	Sao Felipe	Non-reactive	Non-reactive	48.6516
Patient # 921	MASC	Salvador	Non-reactive	Non-reactive	21.5551
Patient # 922	MASC	Salvador	Non-reactive	Non-reactive	46.6256
Patient # 923	FEM	Salvador	Non-reactive	Non-reactive	32.5448
Patient # 924	FEM	Salvador	Non-reactive	Non-reactive	37.0486
Patient # 925	MASC	Salvador	Non-reactive	Non-reactive	56.8405
Patient # 926	FEM	Ilheus	Non-reactive	Non-reactive	34.9295
Patient # 927	FEM	Salvador	Non-reactive	Non-reactive	40.9692
Patient # 928	FEM	Salvador	Non-reactive	Non-reactive	50.5708
Patient # 929	FEM	Missing data	Non-reactive	Non-reactive	19.5236
Patient # 930	FEM	Salvador	Non-reactive	Non-reactive	33.8179
Patient # 931	FEM	Salvador	Non-reactive	Non-reactive	49.0103
Patient # 932	FEM	Salvador	Non-reactive	Non-reactive	23.6277
Patient # 933	FEM	Salvador	Non-reactive	Non-reactive	26.4476
Patient # 934	FEM	Salvador	Non-reactive	Non-reactive	65.3032
Patient # 935	FEM	Miguel Calmon	Non-reactive	Non-reactive	33.1034
Patient # 936	FEM	Salvador	Non-reactive	Non-reactive	37.1992
Patient # 937	FEM	Salvador	Non-reactive	Non-reactive	40.0329
Patient # 938	FEM	Santo Amaro	Non-reactive	Non-reactive	23.8604
Patient # 939	FEM	Salvador	Non-reactive	Non-reactive	23.551
Patient # 940	FEM	Salvador	Non-reactive	Non-reactive	32.9555
Patient # 941	FEM	Salvador	Non-reactive	Non-reactive	36.0767
Patient # 942	FEM	Salvador	Non-reactive	Non-reactive	44.3039
Patient # 943	FEM	Salvador	Non-reactive	Non-reactive	35.7016
Patient # 944	FEM	Salvador	Non-reactive	Non-reactive	42.308
Patient # 945	MASC	Santaluz	Non-reactive	Non-reactive	42.0507
Patient # 946	FEM	Dias Davila	Non-reactive	Non-reactive	43.2909
Patient # 947	FEM	Salvador	Non-reactive	Non-reactive	35.3155
Patient # 948	FEM	Salvador	Non-reactive	Non-reactive	39.3457
Patient # 949	FEM	Salvador	Non-reactive	Non-reactive	44.7064
Patient # 950	MASC	Salvador	Non-reactive	Non-reactive	35.3566
Patient # 951	MASC	Salvador	Non-reactive	Non-reactive	58.6886
Patient # 952	FEM	Salvador	Non-reactive	Non-reactive	56.3587
Patient # 953	FEM	Salvador	Non-reactive	Reactive	47.2717
Patient # 954	FEM	Salvador	HTLV-1	Reactive	48.7502
Patient # 955	FEM	Missing data	Non-reactive	Non-reactive	33.681
Patient # 956	MASC	Salvador	Non-reactive	Non-reactive	28.5366
Patient # 957	FEM	Salvador	Non-reactive	Non-reactive	26.9925
Patient # 958	MASC	Salvador	Non-reactive	Non-reactive	38.4476
Patient # 959	MASC	Salvador	Non-reactive	Non-reactive	49.1663
Patient # 960	FEM	Salvador	Non-reactive	Non-reactive	33.191
Patient # 961	MASC	Salvador	Non-reactive	Non-reactive	43.7153
Patient # 962	FEM	Missing data	Non-reactive	Non-reactive	32.8624
Patient # 963	MASC	Salvador	Non-reactive	Reactive	46.9541
Patient # 964	FEM	Missing data	Non-reactive	Non-reactive	30.2341
Patient # 965	FEM	Salvador	Non-reactive	Non-reactive	35.1841
Patient # 966	MASC	Salvador	Non-reactive	Non-reactive	36.1807
Patient # 967	MASC	Amargosa	Non-reactive	Non-reactive	42.4969
Patient # 968	FEM	Itapetinga	Non-reactive	Non-reactive	58.0671
Patient # 969	FEM	Salvador	Non-reactive	Non-reactive	30.2396
Patient # 970	MASC	Salvador	Non-reactive	Non-reactive	45.1472
Patient # 971	FEM	Salvador	Non-reactive	Non-reactive	39.7837
Patient # 972	FEM	Salvador	Non-reactive	Non-reactive	37.2895
Patient # 973	FEM	Sao Felipe	Non-reactive	Non-reactive	58.7296
Patient # 974	FEM	Salvador	Non-reactive	Non-reactive	63.3949
Patient # 975	FEM	Salvador	Non-reactive	Non-reactive	29.7823
Patient # 976	MASC	Salvador	Non-reactive	Non-reactive	54.9979
Patient # 977	MASC	Salvador	Non-reactive	Non-reactive	41.7577
Patient # 978	FEM	Salvador	Non-reactive	Non-reactive	37.9932
Patient # 979	FEM	Salvador	Non-reactive	Non-reactive	33.6619
Patient # 980	FEM	Lauro de Freitas	Non-reactive	Non-reactive	30.0917
Patient # 981	MASC	Salvador	Non-reactive	Non-reactive	54.9706
Patient # 982	MASC	Itamaraju	Non-reactive	Non-reactive	19.5565
Patient # 983	MASC	Salvador	Non-reactive	Non-reactive	25.1253
Patient # 984	MASC	Salvador	Non-reactive	Non-reactive	83.1458
Patient # 985	MASC	Camacari	Non-reactive	Non-reactive	51.3922
Patient # 986	FEM	Salvador	Non-reactive	Non-reactive	36.6379
Patient # 987	MASC	Salvador	Non-reactive	Non-reactive	57.5633
Patient # 988	FEM	Salvador	Non-reactive	Non-reactive	36.0082
Patient # 989	FEM	Itaparica	Non-reactive	Non-reactive	30.3463
Patient # 990	FEM	Salvador	Non-reactive	Non-reactive	45.8316
Patient # 991	FEM	Salvador	Non-reactive	Non-reactive	46.8008
Patient # 992	FEM	Ilheus	Non-reactive	Non-reactive	113.993
Patient # 993	FEM	Salvador	Non-reactive	Non-reactive	32.2355
Patient # 994	FEM	Camacan	Non-reactive	Non-reactive	39.2991
Patient # 995	FEM	Salvador	Non-reactive	Reactive	52.3477
Patient # 996	FEM	Conceicao do Coite	Non-reactive	Non-reactive	32.4025
Patient # 997	FEM	Salvador	Non-reactive	Non-reactive	21.4018
Patient # 998	MASC	Salvador	Non-reactive	Reactive	57.3279
Patient # 999	FEM	Salvador	Non-reactive	Non-reactive	50.0096
Patient # 1000	FEM	Salvador	Non-reactive	Non-reactive	33.4237
Patient # 1001	FEM	Salvador	Non-reactive	Non-reactive	39.2991
Patient # 1002	FEM	Camacari	Non-reactive	Non-reactive	51.1129
Patient # 1003	FEM	Salvador	Non-reactive	Non-reactive	35.0253
Patient # 1004	FEM	Ilheus	Non-reactive	Non-reactive	32.6845
Patient # 1005	MASC	Salvador	Non-reactive	Non-reactive	37.2895
Patient # 1006	FEM	Missing data	Non-reactive	Non-reactive	30.8638
Patient # 1007	MASC	Salvador	Non-reactive	Non-reactive	48.7365
Patient # 1008	FEM	Missing data	Non-reactive	Non-reactive	42.8802
Patient # 1009	MASC	Salvador	Non-reactive	Non-reactive	46.9459
Patient # 1010	FEM	Salvador	Non-reactive	Non-reactive	35.7454
Patient # 1011	FEM	Sao Sebastiao do Passe	Non-reactive	Non-reactive	40.835
Patient # 1012	FEM	Missing data	Non-reactive	Non-reactive	42.8063
Patient # 1013	FEM	Salvador	Non-reactive	Non-reactive	28.9309
Patient # 1014	FEM	Valenca	Non-reactive	Non-reactive	20.8515
Patient # 1015	MASC	Missing data	Non-reactive	Non-reactive	41.2539
Patient # 1016	FEM	Camacari	Non-reactive	Non-reactive	30.5544
Patient # 1017	FEM	Salvador	Non-reactive	Non-reactive	37.9165
Patient # 1018	FEM	Salvador	Non-reactive	Non-reactive	35.384
Patient # 1019	FEM	Sao Sebastiao do Passe	Non-reactive	Non-reactive	34.768
Patient # 1020	FEM	Salvador	Non-reactive	Non-reactive	49.4264
Patient # 1021	MASC	Salvador	Non-reactive	Non-reactive	69.4593
Patient # 1022	FEM	Missing data	Non-reactive	Non-reactive	32.0356
Patient # 1023	FEM	Salvador	Non-reactive	Non-reactive	43.1239
Patient # 1024	FEM	Salvador	Non-reactive	Non-reactive	25.6674
Patient # 1025	FEM	Salvador	Non-reactive	Non-reactive	38.1739
Patient # 1026	FEM	Salvador	Non-reactive	Non-reactive	31.8111
Patient # 1027	FEM	Aracas	Non-reactive	Non-reactive	38.2587
Patient # 1028	FEM	Salvador	Non-reactive	Non-reactive	47.6167
Patient # 1029	MASC	Salvador	Non-reactive	Non-reactive	42.1574
Patient # 1030	FEM	Muritiba	Non-reactive	Non-reactive	37.7823
Patient # 1031	FEM	Salvador	Non-reactive	Non-reactive	61.0267
Patient # 1032	FEM	Missing data	Non-reactive	Non-reactive	39.4853
Patient # 1033	MASC	Salvador	Non-reactive	Non-reactive	48.5476
Patient # 1034	FEM	Salvador	Non-reactive	Non-reactive	39.6194
Patient # 1035	FEM	Missing data	Non-reactive	Non-reactive	36.4682
Patient # 1036	FEM	Santo Antonio de Jesus	Non-reactive	Non-reactive	37.9713
Patient # 1037	FEM	Salvador	Non-reactive	Non-reactive	37.6372
Patient # 1038	FEM	Vitoria da Conquista	Non-reactive	Reactive	47.9808
Patient # 1039	MASC	Salvador	Non-reactive	Non-reactive	40.2491
Patient # 1040	FEM	Salvador	Non-reactive	Non-reactive	41.7112
Patient # 1041	FEM	Salvador	Non-reactive	Non-reactive	28.3641
Patient # 1042	MASC	Salvador	Non-reactive	Non-reactive	29.8973
Patient # 1043	FEM	Salvador	Non-reactive	Non-reactive	41.3306
Patient # 1044	FEM	Salvador	Non-reactive	Non-reactive	47.7536
Patient # 1045	FEM	Salvador	Non-reactive	Non-reactive	36.3532
Patient # 1046	FEM	Salvador	Non-reactive	Non-reactive	34.1273
Patient # 1047	FEM	Salvador	Non-reactive	Non-reactive	40.3285
Patient # 1048	MASC	Santo Amaro	Non-reactive	Non-reactive	57.1088
Patient # 1049	FEM	Conde	Non-reactive	Non-reactive	23.2334
Patient # 1050	MASC	Salvador	Non-reactive	Non-reactive	28.8679
Patient # 1051	MASC	Salvador	Non-reactive	Reactive	49.1773
Patient # 1052	FEM	Salvador	Non-reactive	Non-reactive	42.8227
Patient # 1053	FEM	Salvador	Non-reactive	Non-reactive	32.2793
Patient # 1054	MASC	Salvador	Non-reactive	Non-reactive	47.8741
Patient # 1055	FEM	Salvador	Non-reactive	Non-reactive	44.0575
Patient # 1056	FEM	Salvador	Non-reactive	Non-reactive	32.9391
Patient # 1057	FEM	Salvador	Non-reactive	Non-reactive	44.5038
Patient # 1058	FEM	Salvador	Non-reactive	Non-reactive	33.0678
Patient # 1059	FEM	Salvador	Non-reactive	Non-reactive	34.4148
Patient # 1060	MASC	Salvador	Non-reactive	Non-reactive	64.5558
Patient # 1061	FEM	Sao Sebastiao do Passe	Non-reactive	Non-reactive	31.039
Patient # 1062	FEM	Salvador	Non-reactive	Non-reactive	32.3094
Patient # 1063	FEM	Salvador	Non-reactive	Non-reactive	26.8884
Patient # 1064	FEM	Salvador	Non-reactive	Non-reactive	39.6386
Patient # 1065	MASC	Salvador	Non-reactive	Non-reactive	37.8453
Patient # 1066	MASC	Salvador	Non-reactive	Non-reactive	42.4038
Patient # 1067	FEM	Salvador	Non-reactive	Non-reactive	44.1533
Patient # 1068	MASC	Salvador	Non-reactive	Non-reactive	57.4839
Patient # 1069	FEM	Salvador	Non-reactive	Non-reactive	31.8166
Patient # 1070	MASC	Salvador	Non-reactive	Non-reactive	61.8727
Patient # 1071	FEM	Salvador	Non-reactive	Non-reactive	37.3963
Patient # 1072	FEM	Lauro de Freitas	Non-reactive	Non-reactive	33.1937
Patient # 1073	FEM	Salvador	Non-reactive	Non-reactive	36.115
Patient # 1074	MASC	Salvador	Non-reactive	Non-reactive	41.8289
Patient # 1075	FEM	Salvador	Non-reactive	Non-reactive	46.5298
Patient # 1076	FEM	Salvador	Non-reactive	Non-reactive	36.5695
Patient # 1077	FEM	Salvador	Non-reactive	Non-reactive	70.5873
Patient # 1078	FEM	Sao Francisco do Conde	Non-reactive	Non-reactive	58.9459
Patient # 1079	MASC	Salvador	Non-reactive	Reactive	47.5373
Patient # 1080	FEM	Missing data	Non-reactive	Non-reactive	21.0075
Patient # 1081	FEM	Salvador	Non-reactive	Non-reactive	34.5791
Patient # 1082	MASC	Missing data	Non-reactive	Non-reactive	34.2642
Patient # 1083	FEM	Salvador	Non-reactive	Non-reactive	30.3929
Patient # 1084	FEM	Salvador	Non-reactive	Non-reactive	46.1574
Patient # 1085	FEM	Salvador	Non-reactive	Non-reactive	46.2943
Patient # 1086	MASC	Ubata	Non-reactive	Non-reactive	46.5079
Patient # 1087	FEM	Salvador	Non-reactive	Non-reactive	78.1246
Patient # 1088	FEM	Salvador	Non-reactive	Non-reactive	41.1253
Patient # 1089	MASC	Salvador	Non-reactive	Non-reactive	37.4073
Patient # 1090	FEM	Salvador	Non-reactive	Non-reactive	35.4059
Patient # 1091	FEM	Itapetinga	Non-reactive	Non-reactive	22.0643
Patient # 1092	FEM	Salvador	Non-reactive	Non-reactive	31.4305
Patient # 1093	FEM	Salvador	Non-reactive	Non-reactive	42.59
Patient # 1094	MASC	Salvador	HTLV-1	Reactive	56.2081
Patient # 1095	MASC	Salvador	Non-reactive	Non-reactive	113.993
Patient # 1096	FEM	Salvador	Non-reactive	Non-reactive	47.0828
Patient # 1097	FEM	Salvador	Non-reactive	Non-reactive	26.0315
Patient # 1098	FEM	Salvador	Non-reactive	Non-reactive	49.8727
Patient # 1099	FEM	Salvador	Non-reactive	Non-reactive	25.8234
Patient # 1100	FEM	Salvador	Non-reactive	Non-reactive	40.9911
Patient # 1101	FEM	Candeias	Non-reactive	Non-reactive	38.4778
Patient # 1102	FEM	Simoes Filho	Non-reactive	Non-reactive	43.4825
Patient # 1103	FEM	Valenca	Non-reactive	Non-reactive	58.1739
Patient # 1104	FEM	Salvador	Non-reactive	Non-reactive	24.1424
Patient # 1105	FEM	Salvador	Non-reactive	Non-reactive	42.1027
Patient # 1106	FEM	Salvador	Non-reactive	Non-reactive	31.6797
Patient # 1107	FEM	Salvador	Non-reactive	Non-reactive	43.9945
Patient # 1108	MASC	Teixeira de Freitas	Non-reactive	Non-reactive	58.4969
Patient # 1109	FEM	Salvador	Non-reactive	Non-reactive	28.553
Patient # 1110	FEM	Missing data	Non-reactive	Non-reactive	41.2156
Patient # 1111	FEM	Salvador	Non-reactive	Non-reactive	37.5797
Patient # 1112	FEM	Missing data	Non-reactive	Non-reactive	41.2704
Patient # 1113	FEM	Santo Antonio de Jesus	Non-reactive	Non-reactive	33.6838
Patient # 1114	FEM	Salvador	Non-reactive	Non-reactive	36.2272
Patient # 1115	FEM	Salvador	Non-reactive	Non-reactive	38.5243
Patient # 1116	FEM	Salvador	Non-reactive	Non-reactive	35.3621
Patient # 1117	MASC	Salvador	Non-reactive	Reactive	62.3354
Patient # 1118	MASC	Salvador	Non-reactive	Non-reactive	56.553
Patient # 1119	FEM	Salvador	Non-reactive	Non-reactive	32.1889
Patient # 1120	FEM	Salvador	Non-reactive	Non-reactive	38.5051
Patient # 1121	MASC	Salvador	Non-reactive	Non-reactive	56.0876
Patient # 1122	FEM	Salvador	Non-reactive	Non-reactive	39.9014
Patient # 1123	FEM	Salvador	Non-reactive	Non-reactive	46.0479
Patient # 1124	MASC	Salvador	Non-reactive	Non-reactive	48.9582
Patient # 1125	FEM	Salvador	Non-reactive	Non-reactive	30.3107
Patient # 1126	FEM	Salvador	Non-reactive	Non-reactive	34.1547
Patient # 1127	FEM	Salvador	Non-reactive	Non-reactive	40.0274
Patient # 1128	FEM	Salvador	Non-reactive	Non-reactive	22.6721
Patient # 1129	MASC	Salvador	Non-reactive	Non-reactive	39.7043
Patient # 1130	FEM	Salvador	Non-reactive	Non-reactive	55.5318
Patient # 1131	FEM	Salvador	Non-reactive	Non-reactive	71.1622
Patient # 1132	FEM	Salvador	Non-reactive	Non-reactive	36.7173
Patient # 1133	MASC	Salvador	Non-reactive	Non-reactive	41.4401
Patient # 1134	FEM	Salvador	Non-reactive	Non-reactive	54.2642
Patient # 1135	MASC	Salvador	Non-reactive	Non-reactive	34.1985
Patient # 1136	MASC	Salvador	Non-reactive	Reactive	42.7488
Patient # 1137	FEM	Missing data	Non-reactive	Non-reactive	36.4189
Patient # 1138	FEM	Salvador	Non-reactive	Non-reactive	33.8371
Patient # 1139	MASC	Salvador	Non-reactive	Non-reactive	33.5688
Patient # 1140	FEM	Salvador	Non-reactive	Non-reactive	40.7995
Patient # 1141	FEM	Salvador	Non-reactive	Non-reactive	29.4127
Patient # 1142	FEM	Itapetinga	Non-reactive	Non-reactive	34.5544
Patient # 1143	MASC	Missing data	Non-reactive	Non-reactive	35.0226
Patient # 1144	FEM	Salvador	Non-reactive	Non-reactive	32.1259
Patient # 1145	FEM	Salvador	Non-reactive	Non-reactive	33.4045
Patient # 1146	FEM	Salvador	Non-reactive	Non-reactive	43.3155
Patient # 1147	FEM	Juazeiro	Non-reactive	Non-reactive	33.6591
Patient # 1148	MASC	Salvador	Non-reactive	Non-reactive	46.0972
Patient # 1149	FEM	Salvador	Non-reactive	Non-reactive	38.0123
Patient # 1150	FEM	Salvador	Non-reactive	Non-reactive	31.6413
Patient # 1151	FEM	Itapetinga	Non-reactive	Non-reactive	44.6489
Patient # 1152	FEM	Salvador	Non-reactive	Non-reactive	54.1246
Patient # 1153	FEM	Salvador	Non-reactive	Non-reactive	32.7201
Patient # 1154	FEM	Salvador	Non-reactive	Non-reactive	43.0691
Patient # 1155	FEM	Salvador	Non-reactive	Non-reactive	40.3833
Patient # 1156	FEM	Salvador	Non-reactive	Non-reactive	37.8919
Patient # 1157	FEM	Santo Antonio de Jesus	Non-reactive	Non-reactive	56.8186
Patient # 1158	FEM	Salvador	Non-reactive	Non-reactive	44.8323
Patient # 1159	FEM	Salvador	Non-reactive	Non-reactive	15.3374
Patient # 1160	FEM	Salvador	Non-reactive	Non-reactive	43.2526
Patient # 1161	FEM	Missing data	Non-reactive	Non-reactive	37.1307
Patient # 1162	FEM	Salvador	Non-reactive	Non-reactive	37.399
Patient # 1163	FEM	Salvador	Non-reactive	Non-reactive	35.9671
Patient # 1164	FEM	Salvador	Non-reactive	Non-reactive	48.5667
Patient # 1165	FEM	Salvador	Non-reactive	Non-reactive	20.1944
Patient # 1166	FEM	Salvador	Non-reactive	Non-reactive	39.3648
Patient # 1167	FEM	Salvador	Non-reactive	Non-reactive	38.1766
Patient # 1168	FEM	Salvador	Non-reactive	Non-reactive	34.538
Patient # 1169	FEM	Salvador	Non-reactive	Non-reactive	57.2923
Patient # 1170	FEM	Missing data	Non-reactive	Non-reactive	33.4209
Patient # 1171	FEM	Salvador	Non-reactive	Non-reactive	32.6434
Patient # 1172	MASC	Salvador	Non-reactive	Non-reactive	39.3566
Patient # 1173	FEM	Salvador	Non-reactive	Non-reactive	33.3826
Patient # 1174	FEM	Lauro de Freitas	Non-reactive	Non-reactive	39.4004
Patient # 1175	FEM	Salvador	Non-reactive	Non-reactive	80.46
Patient # 1176	FEM	Lauro de Freitas	Non-reactive	Non-reactive	24.5366
Patient # 1177	FEM	Serrinha	Non-reactive	Non-reactive	41.4428
Patient # 1178	FEM	Salvador	Non-reactive	Non-reactive	39.165
Patient # 1179	FEM	Salvador	Non-reactive	Non-reactive	42.1383
Patient # 1180	FEM	Salvador	Non-reactive	Non-reactive	34.36
Patient # 1181	FEM	Salvador	Non-reactive	Non-reactive	38.0287
Patient # 1182	FEM	Conceicao do Coite	Non-reactive	Non-reactive	65.9083
Patient # 1183	MASC	Salvador	Non-reactive	Non-reactive	45.7385
Patient # 1184	FEM	Salvador	HTLV-1	Non-reactive	48.3614
Patient # 1185	FEM	Santo Amaro	Non-reactive	Non-reactive	32.2546
Patient # 1186	FEM	Salvador	Non-reactive	Non-reactive	63.4059
Patient # 1187	FEM	Salvador	Non-reactive	Non-reactive	27.3018
Patient # 1188	MASC	Salvador	Non-reactive	Non-reactive	49.9849
Patient # 1189	FEM	Salvador	Non-reactive	Non-reactive	41.3854
Patient # 1190	MASC	Salvador	Non-reactive	Non-reactive	44.2218
Patient # 1191	FEM	Salvador	Non-reactive	Non-reactive	35.0198
Patient # 1192	FEM	Salvador	Non-reactive	Non-reactive	38.6612
Patient # 1193	FEM	Salvador	Non-reactive	Non-reactive	26.4559
Patient # 1194	MASC	Salvador	Non-reactive	Non-reactive	36.3532
Patient # 1195	FEM	Salvador	Non-reactive	Non-reactive	35.2745
Patient # 1196	FEM	Lauro de Freitas	Non-reactive	Non-reactive	37.5797
Patient # 1197	FEM	Salvador	Non-reactive	Non-reactive	29.7331
Patient # 1198	FEM	Salvador	Non-reactive	Non-reactive	29.4045
Patient # 1199	FEM	Salvador	Non-reactive	Non-reactive	53.9439
Patient # 1200	FEM	Salvador	Non-reactive	Non-reactive	39.091
Patient # 1201	MASC	Conde	Non-reactive	Non-reactive	45.0979
Patient # 1202	FEM	Salvador	Non-reactive	Non-reactive	31.5483
Patient # 1203	MASC	Salvador	Non-reactive	Non-reactive	39.5674
Patient # 1204	FEM	Salvador	Non-reactive	Non-reactive	50.4476
Patient # 1205	FEM	Salvador	Non-reactive	Non-reactive	30.5681
Patient # 1206	FEM	Salvador	Non-reactive	Non-reactive	40.2464
Patient # 1207	MASC	Salvador	Non-reactive	Non-reactive	36.7474
Patient # 1208	FEM	Salvador	HTLV-1/2	Reactive	72.2382
Patient # 1209	MASC	Salvador	Non-reactive	Reactive	57.3717
Patient # 1210	FEM	Salvador	Non-reactive	Non-reactive	39.4223
Patient # 1211	FEM	Itapetinga	Non-reactive	Non-reactive	42.078
Patient # 1212	FEM	Salvador	Non-reactive	Non-reactive	38.4531
Patient # 1213	FEM	Salvador	Non-reactive	Non-reactive	49.629
Patient # 1214	MASC	Salvador	Non-reactive	Reactive	55.5674
Patient # 1215	MASC	Salvador	Non-reactive	Non-reactive	51.8877
Patient # 1216	FEM	Salvador	Non-reactive	Non-reactive	33.7604
Patient # 1217	FEM	Salvador	Non-reactive	Non-reactive	29.0541
Patient # 1218	FEM	Salvador	Non-reactive	Non-reactive	37.5031
Patient # 1219	FEM	Salvador	Non-reactive	Non-reactive	20.5613
Patient # 1220	FEM	Itapetinga	Non-reactive	Non-reactive	37.9165
Patient # 1221	FEM	Salvador	Non-reactive	Non-reactive	55.488
Patient # 1222	FEM	Missing data	Non-reactive	Non-reactive	35.9425
Patient # 1223	MASC	Salvador	Non-reactive	Non-reactive	46.7159
Patient # 1224	FEM	Salvador	Non-reactive	Non-reactive	35.7591
Patient # 1225	FEM	Salvador	Non-reactive	Non-reactive	17.8207
Patient # 1226	FEM	Salvador	Non-reactive	Non-reactive	30.2642
Patient # 1227	FEM	Santo Antonio de Jesus	Non-reactive	Non-reactive	32.7556
Patient # 1228	MASC	Salvador	Non-reactive	Non-reactive	64.386
Patient # 1229	FEM	Dias Davila	Non-reactive	Non-reactive	30.4559
Patient # 1230	FEM	Missing data	Non-reactive	Non-reactive	32.3888
Patient # 1231	FEM	Salvador	Non-reactive	Non-reactive	45.1088
Patient # 1232	FEM	Salvador	Non-reactive	Reactive	52.1478
Patient # 1233	FEM	Salvador	Non-reactive	Non-reactive	33.0048
Patient # 1234	FEM	Missing data	Non-reactive	Non-reactive	47.0609
Patient # 1235	FEM	Salvador	Non-reactive	Non-reactive	45.0897
Patient # 1236	FEM	Missing data	Non-reactive	Non-reactive	33.7906
Patient # 1237	MASC	Alagoinhas	Non-reactive	Non-reactive	48.6763
Patient # 1238	FEM	Salvador	Non-reactive	Non-reactive	42.9733
Patient # 1239	FEM	Salvador	Non-reactive	Non-reactive	63.9671
Patient # 1240	FEM	Salvador	Non-reactive	Non-reactive	43.0171
Patient # 1241	MASC	Salvador	Non-reactive	Non-reactive	80.3285
Patient # 1242	FEM	Salvador	Non-reactive	Non-reactive	68.7502
Patient # 1243	FEM	Salvador	Non-reactive	Non-reactive	44.6434
Patient # 1244	MASC	Salvador	Non-reactive	Non-reactive	45.5661
Patient # 1245	FEM	Salvador	Non-reactive	Non-reactive	58.5298
Patient # 1246	FEM	Salvador	Non-reactive	Non-reactive	37.0185
Patient # 1247	FEM	Salvador	Non-reactive	Non-reactive	36.6078
Patient # 1248	FEM	Salvador	Non-reactive	Non-reactive	37.3771
Patient # 1249	MASC	Salvador	Non-reactive	Non-reactive	46.3792
Patient # 1250	MASC	Saude	Non-reactive	Non-reactive	37.8316
Patient # 1251	FEM	Cabeceiras do Paraguacu	Non-reactive	Non-reactive	43.2608
Patient # 1252	FEM	Salvador	Non-reactive	Non-reactive	35.7071
Patient # 1253	FEM	Salvador	Non-reactive	Non-reactive	32.9035
Patient # 1254	FEM	Salvador	Non-reactive	Non-reactive	35.0198
Patient # 1255	MASC	Salvador	Non-reactive	Non-reactive	35.3347
Patient # 1256	FEM	Salvador	Non-reactive	Non-reactive	41.9658
Patient # 1257	FEM	Salvador	Non-reactive	Non-reactive	36.4162
Patient # 1258	FEM	Salvador	Non-reactive	Non-reactive	41.6126
Patient # 1259	FEM	Salvador	Non-reactive	Reactive	50.8337
Patient # 1260	FEM	Salvador	Non-reactive	Non-reactive	39.9425
Patient # 1261	FEM	Salvador	Non-reactive	Non-reactive	43.5346
Patient # 1262	FEM	Entre Rios	Non-reactive	Non-reactive	20.6078
Patient # 1263	FEM	Salvador	Non-reactive	Non-reactive	32.063
Patient # 1264	FEM	Salvador	Non-reactive	Non-reactive	39.5318
Patient # 1265	FEM	Salvador	Non-reactive	Non-reactive	42.2368
Patient # 1266	FEM	Salvador	Non-reactive	Non-reactive	41.6263
Patient # 1267	FEM	Salvador	Non-reactive	Non-reactive	35.6742
Patient # 1268	FEM	Itamaraju	Non-reactive	Non-reactive	29.8453
Patient # 1269	FEM	Salvador	Non-reactive	Non-reactive	36.3587
Patient # 1270	FEM	Salvador	Non-reactive	Non-reactive	33.9767
Patient # 1271	FEM	Salvador	Non-reactive	Non-reactive	23.7481
Patient # 1272	FEM	Paulo Afonso	Non-reactive	Non-reactive	34.0151
Patient # 1273	FEM	Salvador	Non-reactive	Non-reactive	16.4435
Patient # 1274	FEM	Salvador	Non-reactive	Non-reactive	30.204
Patient # 1275	FEM	Salvador	Non-reactive	Non-reactive	35.1102
Patient # 1276	FEM	Salvador	Non-reactive	Non-reactive	35.4962
Patient # 1277	FEM	Salvador	Non-reactive	Non-reactive	32.5175
Patient # 1278	FEM	Salvador	Non-reactive	Non-reactive	41.8207
Patient # 1279	FEM	Salvador	Non-reactive	Non-reactive	38.6119
Patient # 1280	FEM	Salvador	Non-reactive	Non-reactive	34.8665
Patient # 1281	FEM	Salvador	Non-reactive	Non-reactive	45.0294
Patient # 1282	MASC	Salvador	Non-reactive	Non-reactive	44.95
Patient # 1283	FEM	Salvador	Non-reactive	Non-reactive	34.9897
Patient # 1284	FEM	Salvador	Non-reactive	Non-reactive	34.6639
Patient # 1285	FEM	Salvador	Non-reactive	Non-reactive	35.0335
Patient # 1286	MASC	Salvador	Non-reactive	Non-reactive	57.6564
Patient # 1287	FEM	Salvador	Non-reactive	Non-reactive	36.0958
Patient # 1288	MASC	Barreiras	Non-reactive	Non-reactive	50.6831
Patient # 1289	FEM	Salvador	Non-reactive	Non-reactive	17.8097
Patient # 1290	MASC	Salvador	Non-reactive	Non-reactive	36.2437
Patient # 1291	FEM	Salvador	Non-reactive	Non-reactive	31.3977
Patient # 1292	FEM	Salvador	Non-reactive	Non-reactive	37.5195
Patient # 1293	FEM	Salvador	Non-reactive	Non-reactive	16.5996
Patient # 1294	FEM	Itapetinga	Non-reactive	Non-reactive	38.6119
Patient # 1295	FEM	Salvador	Non-reactive	Non-reactive	55.6851
Patient # 1296	MASC	Salvador	Non-reactive	Non-reactive	35.603
Patient # 1297	FEM	Salvador	Non-reactive	Non-reactive	51.6906
Patient # 1298	FEM	Salvador	Non-reactive	Non-reactive	40.6133
Patient # 1299	FEM	Simoes Filho	Non-reactive	Non-reactive	43.3593
Patient # 1300	FEM	Itubera	Non-reactive	Non-reactive	23.5127
Patient # 1301	FEM	Salvador	Non-reactive	Non-reactive	40.95
Patient # 1302	FEM	Salvador	Non-reactive	Non-reactive	30.3436
Patient # 1303	FEM	Salvador	Non-reactive	Non-reactive	42.9897
Patient # 1304	FEM	Itaparica	Non-reactive	Non-reactive	30.5489
Patient # 1305	FEM	Camacari	Non-reactive	Non-reactive	43.6824
Patient # 1306	FEM	Sao Sebastiao do Passe	Non-reactive	Non-reactive	33.7221
Patient # 1307	MASC	Salvador	Non-reactive	Non-reactive	39.2745
Patient # 1308	FEM	Vitoria da Conquista	Non-reactive	Non-reactive	35.0281
Patient # 1309	FEM	Salvador	Non-reactive	Non-reactive	29.8672
Patient # 1310	FEM	Salvador	Non-reactive	Non-reactive	51.3347
Patient # 1311	FEM	Salvador	Non-reactive	Non-reactive	56.6215
Patient # 1312	FEM	Salvador	Non-reactive	Non-reactive	54.8309
Patient # 1313	FEM	Salvador	Non-reactive	Non-reactive	32.7365
Patient # 1314	FEM	Itapetinga	Non-reactive	Non-reactive	38.2861
Patient # 1315	FEM	Salvador	Non-reactive	Non-reactive	35.5346
Patient # 1316	FEM	Itubera	Non-reactive	Non-reactive	21.5524
Patient # 1317	FEM	Salvador	Non-reactive	Non-reactive	40.731
Patient # 1318	FEM	Salvador	Indeterminate	Non-reactive	56.6954
Patient # 1319	FEM	Salvador	Non-reactive	Non-reactive	48.2984
Patient # 1320	FEM	Simoes Filho	Non-reactive	Non-reactive	51.8713
Patient # 1321	MASC	Salvador	Non-reactive	Non-reactive	37.6071
Patient # 1322	FEM	Salvador	Non-reactive	Non-reactive	35.373
Patient # 1323	FEM	Simoes Filho	Non-reactive	Non-reactive	35.1951
Patient # 1324	FEM	Salvador	Non-reactive	Non-reactive	39.9726
Patient # 1325	FEM	Simoes Filho	Non-reactive	Non-reactive	48.334
Patient # 1326	FEM	Salvador	Non-reactive	Non-reactive	35.9589
Patient # 1327	MASC	Salvador	Non-reactive	Non-reactive	28.0821
Patient # 1328	FEM	Salvador	Non-reactive	Non-reactive	34.2861
Patient # 1329	FEM	Salvador	Non-reactive	Reactive	63.614
Patient # 1330	FEM	Salvador	Non-reactive	Non-reactive	62.2122
Patient # 1331	FEM	Salvador	Non-reactive	Non-reactive	41.8371
Patient # 1332	FEM	Teixeira de Freitas	Non-reactive	Non-reactive	41.3032
Patient # 1333	MASC	Santo Amaro	Non-reactive	Non-reactive	35.1622
Patient # 1334	FEM	Salvador	Non-reactive	Non-reactive	51.4661
Patient # 1335	FEM	Santo Antonio de Jesus	Non-reactive	Non-reactive	39.258
Patient # 1336	FEM	Salvador	Non-reactive	Non-reactive	34.4422
Patient # 1337	FEM	Salvador	Non-reactive	Non-reactive	38.3546
Patient # 1338	FEM	Salvador	Non-reactive	Non-reactive	52.3285
Patient # 1339	MASC	Salvador	Non-reactive	Non-reactive	52.5394
Patient # 1340	MASC	Salvador	Non-reactive	Non-reactive	44.7228
Patient # 1341	FEM	Simoes Filho	Non-reactive	Non-reactive	39.9671
Patient # 1342	FEM	Salvador	Non-reactive	Non-reactive	30.475
Patient # 1343	FEM	Salvador	Non-reactive	Non-reactive	33.2676
Patient # 1344	FEM	Salvador	Non-reactive	Non-reactive	40.4983
Patient # 1345	FEM	Piritiba	Non-reactive	Non-reactive	73.5387
Patient # 1346	FEM	Salvador	Non-reactive	Non-reactive	36.1478
Patient # 1347	FEM	Salvador	Non-reactive	Non-reactive	23.1129
Patient # 1348	MASC	Salvador	Non-reactive	Non-reactive	52.8542
Patient # 1349	FEM	Salvador	Non-reactive	Non-reactive	36.46
Patient # 1350	FEM	Salvador	Non-reactive	Non-reactive	34.141
Patient # 1351	FEM	Salvador	Non-reactive	Non-reactive	53.3087
Patient # 1352	MASC	Salvador	Non-reactive	Non-reactive	35.5483
Patient # 1353	FEM	Salvador	Non-reactive	Non-reactive	52.1095
Patient # 1354	FEM	Salvador	Non-reactive	Non-reactive	56.0903
Patient # 1355	FEM	Salvador	Non-reactive	Non-reactive	30.3956
Patient # 1356	MASC	Salvador	Non-reactive	Non-reactive	34.9021
Patient # 1357	FEM	Salvador	Non-reactive	Non-reactive	31.2772
Patient # 1358	FEM	Salvador	Non-reactive	Non-reactive	24.5394
Patient # 1359	FEM	Ilheus	Non-reactive	Non-reactive	45.9685
Patient # 1360	FEM	Salvador	HTLV-1	Non-reactive	36.5969
Patient # 1361	FEM	Salvador	Non-reactive	Non-reactive	34.5845
Patient # 1362	FEM	Salvador	Non-reactive	Non-reactive	45.4538
Patient # 1363	FEM	Salvador	Non-reactive	Non-reactive	36.5804
Patient # 1364	MASC	Mata de Sao Joao	Non-reactive	Non-reactive	46.1164
Patient # 1365	FEM	Salvador	Non-reactive	Non-reactive	32.5476
Patient # 1366	FEM	Itapetinga	Non-reactive	Non-reactive	36.3012
Patient # 1367	FEM	Salvador	Non-reactive	Non-reactive	39.3977
Patient # 1368	FEM	Salvador	Non-reactive	Non-reactive	51.7372
Patient # 1369	FEM	Salvador	Non-reactive	Non-reactive	42.3326
Patient # 1370	FEM	Salvador	Non-reactive	Non-reactive	20.5749
Patient # 1371	FEM	Salvador	Non-reactive	Non-reactive	33.9986
Patient # 1372	FEM	Salvador	Non-reactive	Non-reactive	21.6865
Patient # 1373	MASC	Salvador	Non-reactive	Non-reactive	39.3347
Patient # 1374	FEM	Nova Fatima	Non-reactive	Non-reactive	32.1287
Patient # 1375	FEM	Santo Antonio de Jesus	Non-reactive	Non-reactive	53.3087
Patient # 1376	FEM	Itapetinga	Non-reactive	Non-reactive	33.7495
Patient # 1377	FEM	Salvador	Non-reactive	Non-reactive	23.2991
Patient # 1378	FEM	Conde	Non-reactive	Non-reactive	34.7543
Patient # 1379	FEM	Salvador	Non-reactive	Reactive	38.9541
Patient # 1380	FEM	Salvador	Non-reactive	Non-reactive	20.8734
Patient # 1381	FEM	Salvador	Non-reactive	Non-reactive	28.9938
Patient # 1382	MASC	Salvador	Non-reactive	Non-reactive	50.5243
Patient # 1383	FEM	Salvador	Non-reactive	Non-reactive	39.8522
Patient # 1384	FEM	Salvador	Non-reactive	Non-reactive	36.9582
Patient # 1385	FEM	Salvador	Non-reactive	Non-reactive	62.1437
Patient # 1386	MASC	Salvador	Non-reactive	Non-reactive	47.102
Patient # 1387	FEM	Salvador	Non-reactive	Non-reactive	38.0287
Patient # 1388	FEM	Salvador	Non-reactive	Non-reactive	54.7406
Patient # 1389	FEM	Salvador	Non-reactive	Non-reactive	38.3244
Patient # 1390	FEM	Missing data	Non-reactive	Non-reactive	51.3484
Patient # 1391	FEM	Salvador	Non-reactive	Non-reactive	43.5784
Patient # 1392	FEM	Salvador	Non-reactive	Non-reactive	31.8248
Patient # 1393	FEM	Santo Antonio de Jesus	Non-reactive	Non-reactive	48.4545
Patient # 1394	FEM	Salvador	Non-reactive	Non-reactive	39.8166
Patient # 1395	FEM	Salvador	Non-reactive	Non-reactive	43.7618
Patient # 1396	MASC	Salvador	Non-reactive	Non-reactive	30.8227
Patient # 1397	FEM	Santaluz	Non-reactive	Non-reactive	68.9884
Patient # 1398	MASC	Salvador	Non-reactive	Non-reactive	67.6797
Patient # 1399	FEM	Salvador	Non-reactive	Non-reactive	48.5038
Patient # 1400	FEM	Salvador	Non-reactive	Non-reactive	26.4559
Patient # 1401	MASC	Salvador	Non-reactive	Non-reactive	50.8775
Patient # 1402	FEM	Salvador	Non-reactive	Non-reactive	46.5188
Patient # 1403	FEM	Salvador	HTLV-1	Non-reactive	46.3162
Patient # 1404	FEM	Salvador	Non-reactive	Non-reactive	29.9521
Patient # 1405	FEM	Salvador	Non-reactive	Non-reactive	30.7242
Patient # 1406	FEM	Salvador	Non-reactive	Non-reactive	36.5284
Patient # 1407	FEM	Salvador	Non-reactive	Non-reactive	24.1369
Patient # 1408	FEM	Salvador	Non-reactive	Non-reactive	39.2635
Patient # 1409	FEM	Salvador	Non-reactive	Non-reactive	49.4127
Patient # 1410	FEM	Simoes Filho	Non-reactive	Non-reactive	47.1212
Patient # 1411	FEM	Salvador	Non-reactive	Non-reactive	29.013
Patient # 1412	FEM	Salvador	Non-reactive	Non-reactive	40.2847
Patient # 1413	FEM	Sao Sebastiao do Passe	Non-reactive	Non-reactive	56.6763
Patient # 1414	FEM	Senhor do Bonfim	Non-reactive	Reactive	46.486
Patient # 1415	FEM	Salvador	Non-reactive	Reactive	36.6626
Patient # 1416	FEM	Salvador	Non-reactive	Non-reactive	49.0815
Patient # 1417	FEM	Salvador	Non-reactive	Non-reactive	39.9042
Patient # 1418	FEM	Salvador	Non-reactive	Non-reactive	38.1246
Patient # 1419	FEM	Salvador	Non-reactive	Non-reactive	33.0021
Patient # 1420	FEM	Ilheus	Non-reactive	Non-reactive	37.8727
Patient # 1421	FEM	Salvador	Non-reactive	Non-reactive	36.0027
Patient # 1422	FEM	Salvador	Non-reactive	Non-reactive	36.0849
Patient # 1423	FEM	Camacari	Non-reactive	Non-reactive	50.1793
Patient # 1424	MASC	Salvador	Non-reactive	Non-reactive	53.9904
Patient # 1425	FEM	Salvador	Non-reactive	Non-reactive	29.1143
Patient # 1426	FEM	Salvador	Non-reactive	Non-reactive	49.8344
Patient # 1427	FEM	Salvador	Non-reactive	Non-reactive	49.9083
Patient # 1428	FEM	Itaparica	Non-reactive	Non-reactive	33.473
Patient # 1429	MASC	Salvador	Non-reactive	Non-reactive	44.8131
Patient # 1430	FEM	Salvador	Non-reactive	Non-reactive	32.6872
Patient # 1431	FEM	Juazeiro	Non-reactive	Reactive	45.4894
Patient # 1432	FEM	Salvador	Non-reactive	Non-reactive	38.9569
Patient # 1433	FEM	Salvador	Non-reactive	Non-reactive	19.7317
Patient # 1434	FEM	Salvador	Non-reactive	Non-reactive	51.0664
Patient # 1435	FEM	Salvador	Non-reactive	Non-reactive	32.0411
Patient # 1436	FEM	Salvador	Non-reactive	Non-reactive	34.4914
Patient # 1437	FEM	Lauro de Freitas	Non-reactive	Non-reactive	54.2916
Patient # 1438	FEM	Salvador	Non-reactive	Non-reactive	34.6092
Patient # 1439	FEM	Cruz das Almas	Non-reactive	Non-reactive	37.3744
Patient # 1440	FEM	Salvador	Non-reactive	Non-reactive	35.6605
Patient # 1441	FEM	Salvador	Non-reactive	Non-reactive	23.1075
Patient # 1442	FEM	Salvador	Non-reactive	Non-reactive	50.1355
Patient # 1443	FEM	Itaparica	Non-reactive	Non-reactive	37.1335
Patient # 1444	FEM	Rio de Contas	Non-reactive	Non-reactive	35.4196
Patient # 1445	FEM	Salvador	Non-reactive	Non-reactive	27.989
Patient # 1446	FEM	Salvador	Non-reactive	Non-reactive	33.0157
Patient # 1447	FEM	Salvador	Non-reactive	Non-reactive	42.0424
Patient # 1448	FEM	Salvador	Non-reactive	Non-reactive	35.2444
Patient # 1449	FEM	Missing data	Non-reactive	Non-reactive	39.1677
Patient # 1450	FEM	Salvador	Non-reactive	Non-reactive	40.6982
Patient # 1451	MASC	Salvador	Non-reactive	Non-reactive	40.2875
Patient # 1452	FEM	Salvador	Non-reactive	Non-reactive	50.1547
Patient # 1453	FEM	Salvador	Non-reactive	Non-reactive	39.4524
Patient # 1454	FEM	Salvador	Non-reactive	Non-reactive	38.3929
Patient # 1455	FEM	Salvador	Non-reactive	Non-reactive	36.835
Patient # 1456	FEM	Salvador	Non-reactive	Non-reactive	26.9103
Patient # 1457	FEM	Salvador	Non-reactive	Non-reactive	38.7296
Patient # 1458	FEM	Salvador	Non-reactive	Non-reactive	45.4757
Patient # 1459	FEM	Salvador	Non-reactive	Non-reactive	37.5743
Patient # 1460	FEM	Paulo Afonso	Non-reactive	Non-reactive	45.3552
Patient # 1461	MASC	Senhor do Bonfim	Non-reactive	Non-reactive	48.3833
Patient # 1462	FEM	Salvador	Non-reactive	Non-reactive	45.1554
Patient # 1463	FEM	Missing data	Non-reactive	Non-reactive	40.23
Patient # 1464	FEM	Salvador	Non-reactive	Non-reactive	33.4018
Patient # 1465	FEM	Itaparica	Non-reactive	Non-reactive	37.0157
Patient # 1466	FEM	Salvador	Non-reactive	Non-reactive	40.8515
Patient # 1467	FEM	Teixeira de Freitas	Non-reactive	Non-reactive	26.6667
Patient # 1468	MASC	Salvador	Non-reactive	Non-reactive	35.0418
Patient # 1469	MASC	Salvador	Non-reactive	Non-reactive	58.8391
Patient # 1470	FEM	Salvador	Non-reactive	Non-reactive	41.6865
Patient # 1471	FEM	Salvador	Non-reactive	Non-reactive	33.0267
Patient # 1472	FEM	Salvador	Non-reactive	Non-reactive	31.8877
Patient # 1473	FEM	Salvador	Non-reactive	Non-reactive	39.1513
Patient # 1474	FEM	Salvador	Non-reactive	Non-reactive	45.1773
Patient # 1475	FEM	Santo Amaro	Non-reactive	Non-reactive	39.2882
Patient # 1476	MASC	Salvador	Non-reactive	Non-reactive	41.0459
Patient # 1477	FEM	Itaparica	Non-reactive	Non-reactive	33.9849
Patient # 1478	FEM	Salvador	Non-reactive	Non-reactive	50.7488
Patient # 1479	FEM	Salvador	Non-reactive	Non-reactive	39.6906
Patient # 1480	FEM	Salvador	Non-reactive	Non-reactive	31.9507
Patient # 1481	FEM	Lauro de Freitas	Non-reactive	Non-reactive	33.8261
Patient # 1482	FEM	Salvador	Non-reactive	Non-reactive	39.4634
Patient # 1483	FEM	Alagoinhas	Non-reactive	Non-reactive	22.9021
Patient # 1484	FEM	Salvador	Non-reactive	Non-reactive	56.2437
Patient # 1485	FEM	Salvador	Non-reactive	Non-reactive	48.2929
Patient # 1486	FEM	Serrinha	Non-reactive	Non-reactive	51.8741
Patient # 1487	FEM	Salvador	Non-reactive	Non-reactive	33.8152
Patient # 1488	FEM	Queimadas	Non-reactive	Non-reactive	31.1458
Patient # 1489	FEM	Itamaraju	Non-reactive	Non-reactive	30.8802
Patient # 1490	MASC	Salvador	Non-reactive	Non-reactive	32.5886
Patient # 1491	FEM	Missing data	Non-reactive	Non-reactive	32.5366
Patient # 1492	FEM	Itaparica	Non-reactive	Non-reactive	43.7837
Patient # 1493	MASC	Salvador	Non-reactive	Non-reactive	48.6899
Patient # 1494	MASC	Salvador	Non-reactive	Non-reactive	30.82
Patient # 1495	FEM	Simoes Filho	Non-reactive	Non-reactive	20.6982
Patient # 1496	FEM	Salvador	Non-reactive	Non-reactive	29.3634
Patient # 1497	FEM	Salvador	Non-reactive	Non-reactive	39.1513
Patient # 1498	FEM	Valenca	Non-reactive	Non-reactive	35.7235
Patient # 1499	FEM	Salvador	Non-reactive	Non-reactive	39.0554
Patient # 1500	FEM	Salvador	Non-reactive	Non-reactive	28.9637
Patient # 1501	FEM	Salvador	Non-reactive	Non-reactive	25.2375
Patient # 1502	FEM	Salvador	Non-reactive	Non-reactive	32.5777
Patient # 1503	FEM	Missing data	Non-reactive	Non-reactive	41.3388
Patient # 1504	FEM	Salvador	Non-reactive	Non-reactive	38.026
Patient # 1505	FEM	Salvador	Non-reactive	Non-reactive	40.1259
Patient # 1506	MASC	Salvador	Non-reactive	Non-reactive	52.0548
Patient # 1507	MASC	Salvador	Non-reactive	Non-reactive	44.1478
Patient # 1508	FEM	Baixa Grande	Non-reactive	Non-reactive	33.9329
Patient # 1509	MASC	Salvador	Non-reactive	Non-reactive	38.653
Patient # 1510	FEM	Salvador	Non-reactive	Non-reactive	34.078
Patient # 1511	FEM	Salvador	Non-reactive	Non-reactive	33.9466
Patient # 1512	FEM	Santo Antonio de Jesus	Non-reactive	Non-reactive	55.1348
Patient # 1513	FEM	Salvador	Non-reactive	Non-reactive	23.8549
Patient # 1514	FEM	Salvador	Non-reactive	Non-reactive	65.2895
Patient # 1515	FEM	Salvador	Non-reactive	Non-reactive	47.1458
Patient # 1516	FEM	Camacan	Non-reactive	Non-reactive	60.1232
Patient # 1517	FEM	Salvador	Non-reactive	Non-reactive	51.4223
Patient # 1518	FEM	Salvador	Non-reactive	Non-reactive	36.3285
Patient # 1519	FEM	Camacari	Non-reactive	Non-reactive	42.204
Patient # 1520	FEM	Missing data	Non-reactive	Non-reactive	26.7077
Patient # 1521	FEM	Salvador	Non-reactive	Non-reactive	42.6064
Patient # 1522	MASC	Salvador	Non-reactive	Non-reactive	83.2088
Patient # 1523	MASC	Salvador	Non-reactive	Non-reactive	29.7851
Patient # 1524	FEM	Salvador	HTLV-1/2	Non-reactive	40.4928
Patient # 1525	FEM	Salvador	Non-reactive	Non-reactive	49.3717
Patient # 1526	FEM	Salvador	Non-reactive	Non-reactive	36.2464
Patient # 1527	FEM	Salvador	Non-reactive	Non-reactive	40.1478
Patient # 1528	FEM	Salvador	Non-reactive	Non-reactive	43.5893
Patient # 1529	FEM	Santo Amaro	Non-reactive	Non-reactive	36.6598
Patient # 1530	FEM	Salvador	Non-reactive	Non-reactive	22.1492
Patient # 1531	FEM	Entre Rios	Non-reactive	Non-reactive	33.2977
Patient # 1532	MASC	Sao Sebastiao do Passe	Non-reactive	Non-reactive	44.7556
Patient # 1533	MASC	Santo Antonio de Jesus	Non-reactive	Non-reactive	78.3354
Patient # 1534	FEM	Salvador	Non-reactive	Non-reactive	49.3963
Patient # 1535	FEM	Salvador	Non-reactive	Non-reactive	42.7296
Patient # 1536	MASC	Salvador	Non-reactive	Reactive	51.0198
Patient # 1537	MASC	Santo Antonio de Jesus	Non-reactive	Non-reactive	43.6988
Patient # 1538	FEM	Salvador	Non-reactive	Non-reactive	40.2382
Patient # 1539	MASC	Salvador	Non-reactive	Non-reactive	54.3381
Patient # 1540	FEM	Salvador	Non-reactive	Non-reactive	31.6167
Patient # 1541	FEM	Salvador	Non-reactive	Non-reactive	31.7016
Patient # 1542	FEM	Salvador	Non-reactive	Non-reactive	21.6893
Patient # 1543	FEM	Santo Antonio de Jesus	Non-reactive	Non-reactive	43.4579
Patient # 1544	MASC	Salvador	Non-reactive	Non-reactive	47.5127
Patient # 1545	FEM	Salvador	Non-reactive	Non-reactive	43.436
Patient # 1546	FEM	Salvador	Non-reactive	Non-reactive	32.8761
Patient # 1547	FEM	Salvador	Non-reactive	Non-reactive	59.1677
Patient # 1548	MASC	Salvador	Non-reactive	Non-reactive	32.8241
Patient # 1549	FEM	Salvador	Non-reactive	Non-reactive	41.347
Patient # 1550	FEM	Salvador	Non-reactive	Non-reactive	62.7899
Patient # 1551	FEM	Salvador	Non-reactive	Non-reactive	34.5051
Patient # 1552	FEM	Salvador	Non-reactive	Non-reactive	38.5791
Patient # 1553	FEM	Salvador	Non-reactive	Non-reactive	44.2218
Patient # 1554	FEM	Salvador	Non-reactive	Non-reactive	26.1903
Patient # 1555	FEM	Salvador	Non-reactive	Non-reactive	56.9719
Patient # 1556	FEM	Biritinga	Non-reactive	Non-reactive	30.2998
Patient # 1557	FEM	Salvador	Non-reactive	Non-reactive	36.6735
Patient # 1558	FEM	Missing data	Non-reactive	Non-reactive	65.681
Patient # 1559	FEM	Salvador	Non-reactive	Non-reactive	25.8316
Patient # 1560	FEM	Juazeiro	Non-reactive	Non-reactive	46.7132
Patient # 1561	FEM	Salvador	Non-reactive	Non-reactive	34.5736
Patient # 1562	FEM	Salvador	Non-reactive	Non-reactive	49.6865
Patient # 1563	FEM	Itapetinga	Non-reactive	Non-reactive	34.6092
Patient # 1564	FEM	Itubera	Non-reactive	Non-reactive	24.5092
Patient # 1565	MASC	Salvador	Non-reactive	Non-reactive	37.5359
Patient # 1566	MASC	Salvador	Non-reactive	Non-reactive	31.5838
Patient # 1567	FEM	Salvador	Non-reactive	Non-reactive	35.8083
Patient # 1568	FEM	Salvador	Non-reactive	Non-reactive	52.627
Patient # 1569	FEM	Lauro de Freitas	Non-reactive	Non-reactive	35.2882
Patient # 1570	MASC	Salvador	Non-reactive	Non-reactive	37.4292
Patient # 1571	FEM	Salvador	Non-reactive	Non-reactive	33.6427
Patient # 1572	FEM	Salvador	Non-reactive	Non-reactive	53.5989
Patient # 1573	MASC	Salvador	Non-reactive	Non-reactive	48.8925
Patient # 1574	MASC	Salvador	Non-reactive	Non-reactive	55.165
Patient # 1575	FEM	Salvador	Non-reactive	Non-reactive	30.5708
Patient # 1576	FEM	Salvador	Non-reactive	Non-reactive	47.206
Patient # 1577	FEM	Salvador	Non-reactive	Non-reactive	32.6735
Patient # 1578	FEM	Salvador	Non-reactive	Non-reactive	32.1451
Patient # 1579	FEM	Salvador	Non-reactive	Non-reactive	30.7379
Patient # 1580	FEM	Salvador	Non-reactive	Non-reactive	42.6858
Patient # 1581	FEM	Alcobaca	Non-reactive	Non-reactive	47.4771
Patient # 1582	FEM	Lauro de Freitas	Non-reactive	Non-reactive	42.3518
Patient # 1583	FEM	Salvador	Non-reactive	Non-reactive	35.4661
Patient # 1584	FEM	Morro do Chapeu	Non-reactive	Non-reactive	42.3573
Patient # 1585	FEM	Salvador	Non-reactive	Non-reactive	41.1828
Patient # 1586	FEM	Salvador	Non-reactive	Reactive	35.0856
Patient # 1587	FEM	Santo Amaro	Non-reactive	Non-reactive	34.5106
Patient # 1588	FEM	Salvador	Non-reactive	Non-reactive	50.4175
Patient # 1589	FEM	Salvador	Non-reactive	Non-reactive	57.9192
Patient # 1590	FEM	Simoes Filho	Non-reactive	Non-reactive	79.1677
Patient # 1591	FEM	Salvador	Non-reactive	Non-reactive	57.1006
Patient # 1592	MASC	Salvador	Non-reactive	Non-reactive	55.9781
Patient # 1593	FEM	Salvador	Non-reactive	Non-reactive	37.3169
Patient # 1594	FEM	Simoes Filho	Non-reactive	Non-reactive	44.3915
Patient # 1595	FEM	Ribeira do Pombal	Non-reactive	Non-reactive	38.5407
Patient # 1596	FEM	Conceicao do Coite	Non-reactive	Non-reactive	31.7618
Patient # 1597	FEM	Salvador	Non-reactive	Non-reactive	61.3634
Patient # 1598	FEM	Salvador	Non-reactive	Non-reactive	31.6359
Patient # 1599	FEM	Salvador	Non-reactive	Non-reactive	31.2471
Patient # 1600	FEM	Salvador	Non-reactive	Non-reactive	43.1376
Patient # 1601	FEM	Lauro de Freitas	Non-reactive	Non-reactive	63.9069
Patient # 1602	FEM	Salvador	Non-reactive	Non-reactive	34.4312
Patient # 1603	FEM	Salvador	Non-reactive	Non-reactive	29.6126
Patient # 1604	FEM	Salvador	Non-reactive	Non-reactive	38.527
Patient # 1605	FEM	Lauro de Freitas	Non-reactive	Non-reactive	38.0287
Patient # 1606	FEM	Cabeceiras do Paraguacu	Non-reactive	Non-reactive	35.1294
Patient # 1607	MASC	Salvador	Non-reactive	Non-reactive	46.8638
Patient # 1608	MASC	Salvador	Non-reactive	Non-reactive	39.7153
Patient # 1609	FEM	Salvador	Non-reactive	Reactive	49.7221
Patient # 1610	FEM	Itapetinga	Non-reactive	Non-reactive	32.2601
Patient # 1611	FEM	Apora	Non-reactive	Non-reactive	35.2827
Patient # 1612	FEM	Salvador	Non-reactive	Non-reactive	43.0691
Patient # 1613	MASC	Salvador	Non-reactive	Reactive	33.5661
Patient # 1614	FEM	Missing data	Non-reactive	Non-reactive	37.0842
Patient # 1615	FEM	Salvador	Non-reactive	Non-reactive	35.5291
Patient # 1616	MASC	Salvador	Non-reactive	Non-reactive	47.3484
Patient # 1617	FEM	Salvador	Non-reactive	Non-reactive	31.8713
Patient # 1618	FEM	Salvador	Non-reactive	Non-reactive	40.6352
Patient # 1619	FEM	Caravelas	Non-reactive	Non-reactive	36.9172
Patient # 1620	FEM	Salvador	Non-reactive	Non-reactive	38.5353
Patient # 1621	MASC	Salvador	Non-reactive	Non-reactive	35.0691
Patient # 1622	FEM	Itapetinga	Non-reactive	Non-reactive	32.4216
Patient # 1623	MASC	Salvador	Non-reactive	Non-reactive	30.809
Patient # 1624	FEM	Juazeiro	Non-reactive	Non-reactive	34.2533
Patient # 1625	FEM	Salvador	Non-reactive	Non-reactive	20.2847
Patient # 1626	FEM	Santanopolis	Non-reactive	Non-reactive	42.1164
Patient # 1627	FEM	Salvador	Non-reactive	Non-reactive	47.5619
Patient # 1628	FEM	Salvador	Non-reactive	Reactive	45.2895
Patient # 1629	FEM	Salvador	Non-reactive	Non-reactive	28.7255
Patient # 1630	FEM	Salvador	Non-reactive	Non-reactive	34.5572
Patient # 1631	FEM	Salvador	Non-reactive	Non-reactive	36.8378
Patient # 1632	FEM	Salvador	Non-reactive	Non-reactive	67.9343
Patient # 1633	FEM	Itabela	Non-reactive	Non-reactive	33.1198
Patient # 1634	FEM	Salvador	Non-reactive	Non-reactive	33.5058
Patient # 1635	MASC	Salvador	Non-reactive	Non-reactive	67.7399
Patient # 1636	FEM	Varzea Nova	Non-reactive	Non-reactive	58.4175
Patient # 1637	MASC	Cachoeira	Non-reactive	Non-reactive	33.588
Patient # 1638	FEM	Salvador	Non-reactive	Non-reactive	38.5079
Patient # 1639	FEM	Salvador	Non-reactive	Non-reactive	78.6174
Patient # 1640	FEM	Salvador	Non-reactive	Non-reactive	38.7324
Patient # 1641	FEM	Salvador	Non-reactive	Non-reactive	29.3662
Patient # 1642	MASC	Salvador	Non-reactive	Reactive	45.9822
Patient # 1643	FEM	Salvador	Non-reactive	Non-reactive	33.9849
Patient # 1644	FEM	Salvador	Non-reactive	Non-reactive	56.2053
Patient # 1645	FEM	Salvador	Non-reactive	Non-reactive	35.269
Patient # 1646	FEM	Salvador	Non-reactive	Non-reactive	45.2293
Patient # 1647	FEM	Salvador	Non-reactive	Non-reactive	30.5845
Patient # 1648	FEM	Salvador	Non-reactive	Non-reactive	33.3224
Patient # 1649	FEM	Ourolandia	Non-reactive	Non-reactive	37.7823
Patient # 1650	MASC	Camacari	Non-reactive	Non-reactive	55.4031
Patient # 1651	MASC	Salvador	Non-reactive	Non-reactive	55.4798
Patient # 1652	FEM	Salvador	Non-reactive	Non-reactive	36.1533
Patient # 1653	FEM	Salvador	Non-reactive	Non-reactive	34.319
Patient # 1654	FEM	Salvador	Non-reactive	Non-reactive	36.5722
Patient # 1655	FEM	Salvador	Non-reactive	Reactive	53.7413
Patient # 1656	FEM	Salvador	Non-reactive	Non-reactive	37.7714
Patient # 1657	FEM	Jacobina	Non-reactive	Non-reactive	48.0164
Patient # 1658	FEM	Salvador	Non-reactive	Non-reactive	32.1369
Patient # 1659	FEM	Santo Antonio de Jesus	Non-reactive	Non-reactive	31.3073
Patient # 1660	FEM	Salvador	Non-reactive	Non-reactive	56.5558
Patient # 1661	FEM	Salvador	Non-reactive	Non-reactive	39.8713
Patient # 1662	FEM	Simoes Filho	Non-reactive	Non-reactive	27.9261
Patient # 1663	FEM	Salvador	Non-reactive	Non-reactive	33.8864
Patient # 1664	FEM	Salvador	HTLV-1	Non-reactive	55.1923
Patient # 1665	FEM	Retirolandia	Non-reactive	Non-reactive	30.6612
Patient # 1666	FEM	Salvador	Non-reactive	Non-reactive	70.7105
Patient # 1667	FEM	Serrinha	Non-reactive	Non-reactive	41.6482
Patient # 1668	FEM	Salvador	Non-reactive	Non-reactive	35.5044
Patient # 1669	FEM	Santa Barbara	Non-reactive	Non-reactive	32.7118
Patient # 1670	FEM	Salvador	Non-reactive	Non-reactive	35.0253
Patient # 1671	MASC	Salvador	Non-reactive	Non-reactive	36.3477
Patient # 1672	FEM	Salvador	Non-reactive	Non-reactive	38.2177
Patient # 1673	FEM	Salvador	Non-reactive	Non-reactive	39.6578
Patient # 1674	FEM	Salvador	Non-reactive	Non-reactive	56.2026
Patient # 1675	FEM	Salvador	Non-reactive	Non-reactive	28.9035
Patient # 1676	FEM	Itapetinga	Non-reactive	Non-reactive	37.8727
Patient # 1677	FEM	Salvador	Non-reactive	Non-reactive	31.6769
Patient # 1678	FEM	Salvador	Non-reactive	Non-reactive	33.3552
Patient # 1679	FEM	Salvador	Non-reactive	Non-reactive	36.6379
Patient # 1680	FEM	Salvador	Non-reactive	Non-reactive	37.6619
Patient # 1681	FEM	Salvador	Non-reactive	Non-reactive	44.9446
Patient # 1682	FEM	Salvador	Non-reactive	Non-reactive	30.6749
Patient # 1683	MASC	Salvador	Non-reactive	Reactive	53.0869
Patient # 1684	FEM	Santo Estevao	Non-reactive	Non-reactive	31.2307
Patient # 1685	FEM	Salvador	Non-reactive	Non-reactive	44.8761
Patient # 1686	MASC	Salvador	Non-reactive	Non-reactive	60.0548
Patient # 1687	FEM	Salvador	Non-reactive	Non-reactive	38.6201
Patient # 1688	FEM	Salvador	Non-reactive	Non-reactive	51.5948
Patient # 1689	FEM	Salvador	Non-reactive	Non-reactive	40.4408
Patient # 1690	FEM	Candeias	Non-reactive	Non-reactive	34.3217
Patient # 1691	FEM	Salvador	Non-reactive	Reactive	39.1431
Patient # 1692	MASC	Salvador	Non-reactive	Non-reactive	50.757
Patient # 1693	MASC	Sao Sebastiao do Passe	Non-reactive	Non-reactive	34.9322
Patient # 1694	FEM	Salvador	Non-reactive	Non-reactive	36.7283
Patient # 1695	FEM	Lauro de Freitas	Non-reactive	Non-reactive	42.5462
Patient # 1696	FEM	Candeias	Non-reactive	Non-reactive	39.7509
Patient # 1697	FEM	Salvador	Non-reactive	Non-reactive	43.8138
Patient # 1698	FEM	Salvador	Non-reactive	Non-reactive	37.306
Patient # 1699	FEM	Salvador	Non-reactive	Non-reactive	33.7632
Patient # 1700	FEM	Salvador	Non-reactive	Non-reactive	36.742
Patient # 1701	FEM	Salvador	Non-reactive	Non-reactive	30.5161
Patient # 1702	MASC	Salvador	Non-reactive	Non-reactive	50.423
Patient # 1703	MASC	Serrinha	Non-reactive	Non-reactive	44.4956
Patient # 1704	FEM	Salvador	Non-reactive	Non-reactive	37.1088
Patient # 1705	FEM	Simoes Filho	Non-reactive	Non-reactive	38.705
Patient # 1706	FEM	Salvador	Non-reactive	Non-reactive	37.0459
Patient # 1707	FEM	Salvador	Non-reactive	Non-reactive	59.9233
Patient # 1708	FEM	Serrinha	Non-reactive	Non-reactive	38.5024
Patient # 1709	FEM	Simoes Filho	Non-reactive	Non-reactive	42.6585
Patient # 1710	MASC	Salvador	Non-reactive	Non-reactive	56.3368
Patient # 1711	FEM	Salvador	Non-reactive	Non-reactive	33.8152
Patient # 1712	FEM	Salvador	Non-reactive	Non-reactive	32.2163
Patient # 1713	FEM	Salvador	Non-reactive	Reactive	50.4723
Patient # 1714	MASC	Salvador	Non-reactive	Non-reactive	57.1855
Patient # 1715	FEM	Salvador	Non-reactive	Non-reactive	35.718
Patient # 1716	FEM	Lauro de Freitas	Non-reactive	Non-reactive	27.6988
Patient # 1717	FEM	Salvador	Non-reactive	Non-reactive	38.5024
Patient # 1718	FEM	Salvador	Non-reactive	Non-reactive	30.4339
Patient # 1719	MASC	Salvador	Non-reactive	Non-reactive	37.5359
Patient # 1720	FEM	Salvador	Non-reactive	Non-reactive	36.6872
Patient # 1721	MASC	Santo Amaro	Non-reactive	Non-reactive	60.8405
Patient # 1722	FEM	Salvador	Non-reactive	Non-reactive	35.5346
Patient # 1723	FEM	Salvador	Non-reactive	Non-reactive	54.8255
Patient # 1724	FEM	Santo Antonio de Jesus	Non-reactive	Non-reactive	47.5975
Patient # 1725	FEM	Simoes Filho	Non-reactive	Non-reactive	43.6331
Patient # 1726	MASC	Salvador	Non-reactive	Non-reactive	60.7775
Patient # 1727	FEM	Salvador	Non-reactive	Non-reactive	45.9411
Patient # 1728	FEM	Salvador	Non-reactive	Non-reactive	32.3285
Patient # 1729	FEM	Salvador	Non-reactive	Non-reactive	53.065
Patient # 1730	FEM	Queimadas	Non-reactive	Non-reactive	43.8932
Patient # 1731	FEM	Salvador	Non-reactive	Non-reactive	36.5777
Patient # 1732	MASC	Salvador	Non-reactive	Non-reactive	49.1253
Patient # 1733	FEM	Salvador	Non-reactive	Non-reactive	45.8015
Patient # 1734	FEM	Salvador	Non-reactive	Non-reactive	22.9788
Patient # 1735	FEM	Salvador	Non-reactive	Non-reactive	43.718
Patient # 1736	FEM	Salvador	Non-reactive	Non-reactive	44.3368
Patient # 1737	FEM	Lauro de Freitas	Non-reactive	Non-reactive	29.4346
Patient # 1738	FEM	Salvador	Non-reactive	Non-reactive	32.9035
Patient # 1739	FEM	Salvador	Non-reactive	Non-reactive	35.8357
Patient # 1740	FEM	Salvador	Non-reactive	Non-reactive	25.3306
Patient # 1741	FEM	Salvador	Non-reactive	Non-reactive	47.4305
Patient # 1742	FEM	Salvador	Non-reactive	Non-reactive	33.4155
Patient # 1743	FEM	Salvador	Non-reactive	Non-reactive	41.6099
Patient # 1744	FEM	Salvador	Non-reactive	Non-reactive	41.6181
Patient # 1745	FEM	Salvador	Non-reactive	Non-reactive	32.9719
Patient # 1746	FEM	Simoes Filho	Non-reactive	Non-reactive	34.1437
Patient # 1747	FEM	Salvador	Non-reactive	Non-reactive	35.1102
Patient # 1748	FEM	Salvador	Non-reactive	Non-reactive	47.6441
Patient # 1749	FEM	Salvador	Non-reactive	Non-reactive	36.1232
Patient # 1750	FEM	Salvador	Non-reactive	Non-reactive	41.2731
Patient # 1751	FEM	Salvador	Non-reactive	Non-reactive	41.8179
Patient # 1752	MASC	Salvador	Non-reactive	Reactive	42.8419
Patient # 1753	FEM	Salvador	HTLV-1	Reactive	44.9528
Patient # 1754	FEM	Salvador	Non-reactive	Non-reactive	37.87
Patient # 1755	FEM	Salvador	Non-reactive	Non-reactive	37.3634
Patient # 1756	FEM	Salvador	Non-reactive	Non-reactive	56.2765
Patient # 1757	FEM	Salvador	Non-reactive	Non-reactive	42.3053
Patient # 1758	FEM	Salvador	Non-reactive	Non-reactive	37.0075
Patient # 1759	FEM	Itamaraju	Non-reactive	Non-reactive	32.8487
Patient # 1760	FEM	Itamaraju	Non-reactive	Non-reactive	37.9548
Patient # 1761	FEM	Itamaraju	Non-reactive	Non-reactive	29.848
Patient # 1762	FEM	Salvador	Non-reactive	Non-reactive	39.9945
Patient # 1763	MASC	Salvador	Non-reactive	Non-reactive	58.3272
Patient # 1764	FEM	Salvador	Non-reactive	Non-reactive	36.2929
Patient # 1765	FEM	Itapetinga	Non-reactive	Non-reactive	32.1917
Patient # 1766	FEM	Salvador	Non-reactive	Non-reactive	39.551
Patient # 1767	MASC	Santo Antonio de Jesus	Non-reactive	Non-reactive	71.4689
Patient # 1768	FEM	Simoes Filho	Non-reactive	Non-reactive	31.7591
Patient # 1769	FEM	Salvador	Non-reactive	Non-reactive	20.8789
Patient # 1770	FEM	Salvador	Non-reactive	Non-reactive	30.1985
Patient # 1771	FEM	Salvador	Non-reactive	Non-reactive	35.2909
Patient # 1772	FEM	Sao Sebastiao do Passe	Non-reactive	Non-reactive	22.2806
Patient # 1773	FEM	Salvador	Non-reactive	Non-reactive	37.8125
Patient # 1774	FEM	Sao Sebastiao do Passe	Non-reactive	Non-reactive	59.7125
Patient # 1775	MASC	Entre Rios	Non-reactive	Non-reactive	63.6441
Patient # 1776	FEM	Salvador	Non-reactive	Non-reactive	22.6311
Patient # 1777	MASC	Salvador	Non-reactive	Non-reactive	49.4319
Patient # 1778	MASC	Salvador	Non-reactive	Non-reactive	49.1663
Patient # 1779	FEM	Salvador	Non-reactive	Non-reactive	61.0595
Patient # 1780	FEM	Salvador	Non-reactive	Non-reactive	40.7967
Patient # 1781	FEM	Salvador	Non-reactive	Non-reactive	48.8378
Patient # 1782	FEM	Salvador	Non-reactive	Non-reactive	39.5373
Patient # 1783	FEM	Simoes Filho	Non-reactive	Non-reactive	36.2409
Patient # 1784	FEM	Salvador	Non-reactive	Non-reactive	29.3443
Patient # 1785	FEM	Valenca	Non-reactive	Non-reactive	29.18
Patient # 1786	FEM	Salvador	Non-reactive	Non-reactive	34.1684
Patient # 1787	FEM	Saude	Non-reactive	Non-reactive	63.488
Patient # 1788	FEM	Salvador	Non-reactive	Reactive	60.5092
Patient # 1789	FEM	Simoes Filho	Non-reactive	Non-reactive	35.666
Patient # 1790	FEM	Salvador	Non-reactive	Non-reactive	54.4668
Patient # 1791	FEM	Salvador	Non-reactive	Non-reactive	36.1588
Patient # 1792	FEM	Simoes Filho	Non-reactive	Non-reactive	38.5873
Patient # 1793	FEM	Salvador	Non-reactive	Non-reactive	47.7837
Patient # 1794	FEM	Salvador	Non-reactive	Non-reactive	35.1157
Patient # 1795	FEM	Salvador	Non-reactive	Non-reactive	32.3614
Patient # 1796	MASC	Miguel Calmon	Non-reactive	Non-reactive	31.9097
Patient # 1797	FEM	Salvador	Non-reactive	Non-reactive	55.0198
Patient # 1798	MASC	Salvador	Non-reactive	Non-reactive	53.6318
Patient # 1799	FEM	Salvador	Non-reactive	Non-reactive	38.3409
Patient # 1800	FEM	Teofilandia	Non-reactive	Non-reactive	23.9425
Patient # 1801	FEM	Muritiba	Non-reactive	Non-reactive	41.2895
Patient # 1802	FEM	Salvador	Non-reactive	Non-reactive	32.7255
Patient # 1803	FEM	Salvador	Non-reactive	Non-reactive	37.9713
Patient # 1804	FEM	Salvador	Non-reactive	Non-reactive	44.8734
Patient # 1805	FEM	Salvador	Non-reactive	Non-reactive	21.2868
Patient # 1806	FEM	Salvador	Non-reactive	Non-reactive	38.6311
Patient # 1807	FEM	Salvador	Non-reactive	Non-reactive	37.9658
Patient # 1808	FEM	Salvador	Non-reactive	Non-reactive	33.5743
Patient # 1809	FEM	Salvador	Non-reactive	Non-reactive	38.3272
Patient # 1810	FEM	Itamaraju	Non-reactive	Non-reactive	31.9097
Patient # 1811	FEM	Ilheus	Non-reactive	Non-reactive	17.3005
Patient # 1812	FEM	Salvador	Non-reactive	Non-reactive	38.8172
Patient # 1813	FEM	Salvador	Non-reactive	Non-reactive	26.026
Patient # 1814	FEM	Salvador	Non-reactive	Non-reactive	49.5907
Patient # 1815	FEM	Salvador	Non-reactive	Non-reactive	25.0787
Patient # 1816	FEM	Salvador	Non-reactive	Non-reactive	41.5688
Patient # 1817	FEM	Salvador	Non-reactive	Non-reactive	33.358
Patient # 1818	FEM	Salvador	Non-reactive	Non-reactive	36.0411
Patient # 1819	FEM	Salvador	Non-reactive	Non-reactive	50.9213
Patient # 1820	FEM	Salvador	Non-reactive	Non-reactive	63.7728
Patient # 1821	FEM	Salvador	Non-reactive	Non-reactive	32.8268
Patient # 1822	MASC	Salvador	Non-reactive	Reactive	50.768
Patient # 1823	MASC	Salvador	Non-reactive	Non-reactive	24.8405
Patient # 1824	FEM	Valente	Non-reactive	Non-reactive	40.1232
Patient # 1825	FEM	Salvador	Non-reactive	Non-reactive	40.898
Patient # 1826	FEM	Lauro de Freitas	Non-reactive	Non-reactive	34.475
Patient # 1827	FEM	Salvador	Non-reactive	Non-reactive	31.9069
Patient # 1828	FEM	Salvador	Non-reactive	Non-reactive	47.8686
Patient # 1829	FEM	Salvador	Non-reactive	Reactive	45.5578
Patient # 1830	FEM	Salvador	Non-reactive	Non-reactive	23.7043
Patient # 1831	MASC	Salvador	Non-reactive	Non-reactive	58.141
Patient # 1832	FEM	Salvador	Non-reactive	Non-reactive	36.0411
Patient # 1833	FEM	Salvador	Non-reactive	Non-reactive	30.8282
Patient # 1834	FEM	Missing data	Non-reactive	Non-reactive	29.4374
Patient # 1835	FEM	Simoes Filho	Non-reactive	Non-reactive	46.1328
Patient # 1836	FEM	Salvador	Non-reactive	Non-reactive	25.4839
Patient # 1837	FEM	Salvador	Non-reactive	Non-reactive	32.2793
Patient # 1838	FEM	Salvador	Non-reactive	Non-reactive	47.3237
Patient # 1839	FEM	Salvador	Non-reactive	Non-reactive	37.1554
Patient # 1840	FEM	Salvador	Non-reactive	Non-reactive	41.1061
Patient # 1841	FEM	Salvador	Non-reactive	Non-reactive	30.642
Patient # 1842	MASC	Salvador	Non-reactive	Non-reactive	69.9548
Patient # 1843	FEM	Lauro de Freitas	Non-reactive	Non-reactive	73.4264
Patient # 1844	MASC	Lauro de Freitas	Non-reactive	Reactive	51.5975
Patient # 1845	FEM	Missing data	Non-reactive	Non-reactive	32.0246
Patient # 1846	FEM	Lauro de Freitas	Non-reactive	Non-reactive	36.6407
Patient # 1847	FEM	Salvador	Non-reactive	Non-reactive	43.6934
Patient # 1848	MASC	Salvador	Non-reactive	Non-reactive	53.0075
Patient # 1849	FEM	Salvador	Non-reactive	Non-reactive	43.7864
Patient # 1850	FEM	Varzea da Roca	Non-reactive	Non-reactive	42.2231
Patient # 1851	FEM	Salvador	Non-reactive	Non-reactive	43.8439
Patient # 1852	FEM	Salvador	Non-reactive	Non-reactive	41.9466
Patient # 1853	FEM	Simoes Filho	Non-reactive	Non-reactive	45.0267
Patient # 1854	FEM	Salvador	Non-reactive	Non-reactive	26.0479
Patient # 1855	FEM	Candeias	Non-reactive	Non-reactive	43.7974
Patient # 1856	FEM	Salvador	Non-reactive	Non-reactive	51.3155
Patient # 1857	FEM	Salvador	Non-reactive	Non-reactive	57.2375
Patient # 1858	FEM	Salvador	Non-reactive	Non-reactive	52.6352
Patient # 1859	FEM	Salvador	Non-reactive	Non-reactive	51.4935
Patient # 1860	FEM	Salvador	Non-reactive	Non-reactive	36.449
Patient # 1861	FEM	Santo Amaro	Non-reactive	Non-reactive	41.4784
Patient # 1862	FEM	Valente	Non-reactive	Non-reactive	32.898
Patient # 1863	FEM	Santo Antonio de Jesus	Non-reactive	Non-reactive	47.4305
Patient # 1864	MASC	Salvador	Non-reactive	Non-reactive	38.5736
Patient # 1865	FEM	Salvador	Non-reactive	Non-reactive	26.423
Patient # 1866	FEM	Salvador	Non-reactive	Non-reactive	37.8672
Patient # 1867	FEM	Santo Amaro	Non-reactive	Non-reactive	27.3402
Patient # 1868	FEM	Salvador	Non-reactive	Non-reactive	23.833
Patient # 1869	FEM	Caravelas	Non-reactive	Non-reactive	46.2396
Patient # 1870	MASC	Senhor do Bonfim	Non-reactive	Non-reactive	35.7344
Patient # 1871	FEM	Sao Domingos	Non-reactive	Non-reactive	37.4319
Patient # 1872	MASC	Salvador	Non-reactive	Non-reactive	52.0602
Patient # 1873	MASC	Salvador	Non-reactive	Non-reactive	25.4127
Patient # 1874	FEM	Amargosa	Non-reactive	Non-reactive	41.807
Patient # 1875	FEM	Salvador	Non-reactive	Non-reactive	44.5175
Patient # 1876	FEM	Salvador	HTLV-2	Non-reactive	42.5161
Patient # 1877	FEM	Salvador	Non-reactive	Non-reactive	32.7611
Patient # 1878	FEM	Morro do Chapeu	Non-reactive	Non-reactive	38.6393
Patient # 1879	FEM	Salvador	Non-reactive	Non-reactive	32.7228
Patient # 1880	FEM	Salvador	Non-reactive	Non-reactive	30.1328
Patient # 1881	FEM	Missing data	Non-reactive	Non-reactive	39.1102
Patient # 1882	FEM	Salvador	Non-reactive	Non-reactive	58.9815
Patient # 1883	MASC	Itamaraju	Non-reactive	Non-reactive	41.1937
Patient # 1884	FEM	Salvador	Non-reactive	Non-reactive	34.6694
Patient # 1885	MASC	Salvador	Non-reactive	Non-reactive	43.4524
Patient # 1886	FEM	Salvador	Non-reactive	Non-reactive	39.2799
Patient # 1887	FEM	Salvador	Non-reactive	Non-reactive	44.1424
Patient # 1888	FEM	Salvador	Non-reactive	Non-reactive	35.4059
Patient # 1889	FEM	Salvador	Non-reactive	Non-reactive	30.6557
Patient # 1890	FEM	Ubata	Non-reactive	Non-reactive	60.0164
Patient # 1891	MASC	Salvador	Non-reactive	Non-reactive	32.0767
Patient # 1892	FEM	Salvador	Non-reactive	Non-reactive	40.7392
Patient # 1893	FEM	Salvador	Non-reactive	Non-reactive	29.6044
Patient # 1894	FEM	Salvador	Non-reactive	Non-reactive	33.7741
Patient # 1895	FEM	Salvador	Non-reactive	Non-reactive	33.2895
Patient # 1896	MASC	Salvador	Non-reactive	Non-reactive	42.694
Patient # 1897	FEM	Salvador	Non-reactive	Non-reactive	35.091
Patient # 1898	FEM	Salvador	Non-reactive	Non-reactive	42.9733
Patient # 1899	MASC	Salvador	Non-reactive	Non-reactive	36.7064
Patient # 1900	FEM	Salvador	Non-reactive	Non-reactive	35.2964
Patient # 1901	MASC	Salvador	Non-reactive	Non-reactive	29.1882
Patient # 1902	FEM	Salvador	Non-reactive	Non-reactive	39.217
Patient # 1903	MASC	Salvador	Non-reactive	Non-reactive	67.8001
Patient # 1904	FEM	Salvador	Non-reactive	Non-reactive	33.755
Patient # 1905	FEM	Salvador	Non-reactive	Non-reactive	33.9274
Patient # 1906	FEM	Salvador	Non-reactive	Non-reactive	41.0705
Patient # 1907	FEM	Salvador	Non-reactive	Non-reactive	49.0869
Patient # 1908	FEM	Salvador	Non-reactive	Non-reactive	113.993
Patient # 1909	FEM	Itapetinga	Non-reactive	Non-reactive	22.8282
Patient # 1910	FEM	Salvador	Non-reactive	Non-reactive	37.0595
Patient # 1911	FEM	Salvador	Non-reactive	Non-reactive	32.9802
Patient # 1912	FEM	Salvador	Non-reactive	Non-reactive	22.7242
Patient # 1913	FEM	Salvador	Non-reactive	Non-reactive	37.7331
Patient # 1914	FEM	Ubata	Non-reactive	Non-reactive	30.3162
Patient # 1915	FEM	Guanambi	Non-reactive	Non-reactive	31.3073
Patient # 1916	MASC	Salvador	Non-reactive	Non-reactive	36.2026
Patient # 1917	FEM	Salvador	Non-reactive	Non-reactive	33.0349
Patient # 1918	FEM	Salvador	Non-reactive	Non-reactive	44.7064
Patient # 1919	FEM	Salvador	Non-reactive	Non-reactive	31.7591
Patient # 1920	FEM	Lauro de Freitas	Non-reactive	Non-reactive	33.7276
Patient # 1921	FEM	Salvador	Non-reactive	Non-reactive	36.7118
Patient # 1922	FEM	Salvador	Non-reactive	Non-reactive	46.037
Patient # 1923	FEM	Piritiba	Non-reactive	Non-reactive	25.8261
Patient # 1924	MASC	Salvador	Non-reactive	Non-reactive	52.8296
Patient # 1925	MASC	Salvador	Non-reactive	Non-reactive	65.2539
Patient # 1926	FEM	Salvador	Non-reactive	Non-reactive	24.3559
Patient # 1927	FEM	Salvador	Non-reactive	Non-reactive	35.8248
Patient # 1928	FEM	Salvador	Non-reactive	Non-reactive	26.1218
Patient # 1929	MASC	Salvador	Non-reactive	Non-reactive	74.59
Patient # 1930	FEM	Salvador	Non-reactive	Non-reactive	43.8987
Patient # 1931	FEM	Salvador	Non-reactive	Non-reactive	32.2136
Patient # 1932	FEM	Capim Grosso	Non-reactive	Non-reactive	14.4011
Patient # 1933	MASC	Salvador	Non-reactive	Non-reactive	47.3593
Patient # 1934	MASC	Senhor do Bonfim	Non-reactive	Reactive	41.9713
Patient # 1935	FEM	Salvador	Non-reactive	Non-reactive	55.8631
Patient # 1936	FEM	Salvador	Non-reactive	Non-reactive	33.3279
Patient # 1937	FEM	Salvador	Non-reactive	Non-reactive	32.5284
Patient # 1938	FEM	Salvador	Non-reactive	Non-reactive	28.6105
Patient # 1939	FEM	Salvador	HTLV-1	Reactive	37.3607
Patient # 1940	FEM	Salvador	Non-reactive	Non-reactive	50.6749
Patient # 1941	MASC	Salvador	Non-reactive	Non-reactive	47.7837
Patient # 1942	FEM	Araci	Non-reactive	Non-reactive	40.1068
Patient # 1943	FEM	Salvador	Non-reactive	Non-reactive	31.3676
Patient # 1944	FEM	Salvador	Non-reactive	Non-reactive	36.1177
Patient # 1945	FEM	Salvador	Non-reactive	Non-reactive	21.5606
Patient # 1946	FEM	Salvador	Non-reactive	Non-reactive	42.6804
Patient # 1947	FEM	Salvador	Non-reactive	Non-reactive	33.9959
Patient # 1948	FEM	Cachoeira	Non-reactive	Non-reactive	59.9644
Patient # 1949	FEM	Salvador	Non-reactive	Non-reactive	62.0835
Patient # 1950	FEM	Salvador	Non-reactive	Non-reactive	34.8638
Patient # 1951	FEM	Salvador	Non-reactive	Non-reactive	38.4203
Patient # 1952	FEM	Salvador	Non-reactive	Non-reactive	35.1677
Patient # 1953	FEM	Biritinga	Non-reactive	Non-reactive	37.2868
Patient # 1954	FEM	Itamaraju	Non-reactive	Non-reactive	29.9713
Patient # 1955	FEM	Salvador	Non-reactive	Non-reactive	34.0205
Patient # 1956	FEM	Salvador	Non-reactive	Non-reactive	33.7823
Patient # 1957	FEM	Santo Antonio de Jesus	Non-reactive	Non-reactive	52.1971
Patient # 1958	FEM	Salvador	Non-reactive	Non-reactive	43.5154
Patient # 1959	FEM	Camacan	Non-reactive	Non-reactive	42.8118
Patient # 1960	FEM	Salvador	HTLV-1	Reactive	47.7372
Patient # 1961	FEM	Itaparica	Non-reactive	Non-reactive	42.5654
Patient # 1962	FEM	Salvador	Non-reactive	Non-reactive	41.128
Patient # 1963	FEM	Santo Amaro	Non-reactive	Non-reactive	35.7728
Patient # 1964	FEM	Salvador	Non-reactive	Non-reactive	32.4819
Patient # 1965	FEM	Salvador	Non-reactive	Non-reactive	38.3901
Patient # 1966	FEM	Salvador	Non-reactive	Non-reactive	36.397
Patient # 1967	FEM	Salvador	Non-reactive	Non-reactive	113.993
Patient # 1968	FEM	Salvador	Non-reactive	Non-reactive	36.2382
Patient # 1969	FEM	Salvador	Non-reactive	Non-reactive	31.6167
Patient # 1970	FEM	Salvador	Non-reactive	Non-reactive	46.6749
Patient # 1971	MASC	Salvador	Non-reactive	Non-reactive	26.8392
Patient # 1972	FEM	Salvador	Non-reactive	Non-reactive	40.9555
Patient # 1973	FEM	Salvador	Non-reactive	Non-reactive	29.7331
Patient # 1974	FEM	Itapetinga	Non-reactive	Non-reactive	43.3402
Patient # 1975	FEM	Aurelino Leal	Non-reactive	Non-reactive	37.4182
Patient # 1976	FEM	Salvador	Non-reactive	Non-reactive	34.7214
Patient # 1977	FEM	Salvador	Non-reactive	Non-reactive	40.2574
Patient # 1978	MASC	Salvador	Non-reactive	Non-reactive	47.9343
Patient # 1979	FEM	Salvador	Non-reactive	Non-reactive	27.4415
Patient # 1980	FEM	Salvador	Non-reactive	Non-reactive	48.3231
Patient # 1981	FEM	Salvador	Non-reactive	Non-reactive	35.0828
Patient # 1982	FEM	Salvador	Non-reactive	Non-reactive	48.7858
Patient # 1983	MASC	Salvador	Non-reactive	Non-reactive	59.0089
Patient # 1984	FEM	Salvador	Non-reactive	Non-reactive	54.2834
Patient # 1985	FEM	Simoes Filho	Non-reactive	Non-reactive	17.3881
Patient # 1986	FEM	Muritiba	Non-reactive	Non-reactive	36.9719
Patient # 1987	FEM	Miguel Calmon	Non-reactive	Non-reactive	34.5024
Patient # 1988	FEM	Salvador	Non-reactive	Non-reactive	40.9281
Patient # 1989	FEM	Itamaraju	Non-reactive	Non-reactive	31.7317
Patient # 1990	FEM	Itamaraju	Non-reactive	Non-reactive	49.3415
Patient # 1991	FEM	Santo Antonio de Jesus	Non-reactive	Non-reactive	32.4709
Patient # 1992	FEM	Salvador	Non-reactive	Non-reactive	30.3765
Patient # 1993	FEM	Salvador	Non-reactive	Non-reactive	29.1417
Patient # 1994	FEM	Salvador	Non-reactive	Non-reactive	36.115
Patient # 1995	FEM	Salvador	Non-reactive	Non-reactive	30.9377
Patient # 1996	FEM	Salvador	Non-reactive	Non-reactive	34.2313
Patient # 1997	FEM	Salvador	Non-reactive	Non-reactive	55.0527
Patient # 1998	MASC	Salvador	Non-reactive	Non-reactive	35.6934
Patient # 1999	FEM	Salvador	Non-reactive	Non-reactive	34.7433
[truncated: 118,193 more rows]

## Sheet: HTLV-1 positive ptients
Code	Gender	City	HTLV serology	HCV serology	Age
Patient # 65	MASC	Salvador	HTLV-1	Reactive	56.1232
Patient # 181	MASC	Salvador	HTLV-1	Non-reactive	42.0151
Patient # 212	FEM	Salvador	HTLV-1	Non-reactive	41.9795
Patient # 289	FEM	Missing data	HTLV-1	Non-reactive	45.7029
Patient # 300	MASC	Salvador	HTLV-1	Non-reactive	33.2594
Patient # 527	FEM	Esplanada	HTLV-1	Reactive	47.1869
Patient # 568	FEM	Salvador	HTLV-1	Non-reactive	24.6379
Patient # 716	MASC	Salvador	HTLV-1	Reactive	49.7577
Patient # 757	FEM	Salvador	HTLV-1	Reactive	50.6201
Patient # 765	FEM	Salvador	HTLV-1	Non-reactive	38.5791
Patient # 791	FEM	Serrinha	HTLV-1	Non-reactive	55.7947
Patient # 797	FEM	Sao Sebastiao do Passe	HTLV-1	Reactive	39.1047
Patient # 954	FEM	Salvador	HTLV-1	Reactive	48.7502
Patient # 1094	MASC	Salvador	HTLV-1	Reactive	56.2081
Patient # 1184	FEM	Salvador	HTLV-1	Non-reactive	48.3614
Patient # 1360	FEM	Salvador	HTLV-1	Non-reactive	36.5969
Patient # 1403	FEM	Salvador	HTLV-1	Non-reactive	46.3162
Patient # 1664	FEM	Salvador	HTLV-1	Non-reactive	55.1923
Patient # 1753	FEM	Salvador	HTLV-1	Reactive	44.9528
Patient # 1939	FEM	Salvador	HTLV-1	Reactive	37.3607
Patient # 1960	FEM	Salvador	HTLV-1	Reactive	47.7372
Patient # 2063	FEM	Salvador	HTLV-1	Non-reactive	21.5606
Patient # 2078	FEM	Salvador	HTLV-1	Non-reactive	68.9747
Patient # 2081	FEM	Salvador	HTLV-1	Non-reactive	25.9713
Patient # 2082	FEM	Salvador	HTLV-1	Non-reactive	27.6769
Patient # 2146	FEM	Salvador	HTLV-1	Non-reactive	78.2423
Patient # 2147	MASC	Salvador	HTLV-1	Reactive	60.063
Patient # 2166	MASC	Ipira	HTLV-1	Reactive	50.4531
Patient # 2184	MASC	Salvador	HTLV-1	Reactive	44.6242
Patient # 2235	FEM	Lauro de Freitas	HTLV-1	Non-reactive	42.6776
Patient # 2268	MASC	Salvador	HTLV-1	Non-reactive	52.4791
Patient # 2351	FEM	Lauro de Freitas	HTLV-1	Non-reactive	56.1506
Patient # 2365	FEM	Esplanada	HTLV-1	Non-reactive	36.1862
Patient # 2420	FEM	Salvador	HTLV-1	Reactive	59.7837
Patient # 2437	MASC	Salvador	HTLV-1	Reactive	49.6564
Patient # 2461	FEM	Salvador	HTLV-1	Non-reactive	69.859
Patient # 2528	FEM	Salvador	HTLV-1	Non-reactive	38.0507
Patient # 2532	FEM	Salvador	HTLV-1	Non-reactive	51.1157
Patient # 2594	MASC	Salvador	HTLV-1	Reactive	38.7488
Patient # 2598	FEM	Salvador	HTLV-1	Non-reactive	60.9336
Patient # 2615	FEM	Salvador	HTLV-1	Reactive	43.3046
Patient # 2697	FEM	Salvador	HTLV-1	Non-reactive	45.9658
Patient # 2736	MASC	Camacan	HTLV-1	Reactive	65.6318
Patient # 2761	FEM	Salvador	HTLV-1	Non-reactive	41.5743
Patient # 2852	FEM	Salvador	HTLV-1	Non-reactive	51.9398
Patient # 2895	FEM	Salvador	HTLV-1	Non-reactive	50.8118
Patient # 3104	FEM	Salvador	HTLV-1	Non-reactive	50.4531
Patient # 3130	FEM	Salvador	HTLV-1	Non-reactive	50.2259
Patient # 3278	FEM	Salvador	HTLV-1	Non-reactive	33.6235
Patient # 3383	FEM	Salvador	HTLV-1	Non-reactive	30.1985
Patient # 3407	FEM	Salvador	HTLV-1	Non-reactive	61.6263
Patient # 3450	FEM	Salvador	HTLV-1	Non-reactive	39.1458
Patient # 3492	FEM	Salvador	HTLV-1	Non-reactive	40.7392
Patient # 3666	MASC	Salvador	HTLV-1	Non-reactive	37.1143
Patient # 3672	FEM	Juazeiro	HTLV-1	Non-reactive	62.0233
Patient # 3894	FEM	Valenca	HTLV-1	Non-reactive	53.1362
Patient # 4063	FEM	Salvador	HTLV-1	Non-reactive	44.0356
Patient # 4124	FEM	Salvador	HTLV-1	Non-reactive	33.5743
Patient # 4193	FEM	Salvador	HTLV-1	Non-reactive	41.4976
Patient # 4442	FEM	Santo Antonio de Jesus	HTLV-1	Non-reactive	37.4483
Patient # 4510	FEM	Salvador	HTLV-1	Non-reactive	49.577
Patient # 4556	MASC	Itaparica	HTLV-1	Non-reactive	69.8809
Patient # 4573	MASC	Salvador	HTLV-1	Non-reactive	37.1636
Patient # 5170	FEM	Salvador	HTLV-1	Non-reactive	35.9206
Patient # 5204	FEM	Itapetinga	HTLV-1	Non-reactive	36.5284
Patient # 5289	FEM	Salvador	HTLV-1	Non-reactive	36.6434
Patient # 5384	FEM	Serrinha	HTLV-1	Non-reactive	34.9952
Patient # 5444	MASC	Salvador	HTLV-1	Non-reactive	73.41
Patient # 5622	FEM	Feira de Santana	HTLV-1	Non-reactive	31.8029
Patient # 6040	FEM	Salvador	HTLV-1	Non-reactive	31.5455
Patient # 6079	MASC	Salvador	HTLV-1	Reactive	36.8378
Patient # 6296	FEM	Salvador	HTLV-1	Non-reactive	43.0062
Patient # 6309	MASC	Salvador	HTLV-1	Non-reactive	82.0287
Patient # 6368	FEM	Salvador	HTLV-1	Non-reactive	38.0205
Patient # 6373	MASC	Salvador	HTLV-1	Reactive	48.7091
Patient # 6389	FEM	Salvador	HTLV-1	Reactive	113.993
Patient # 6441	FEM	Salvador	HTLV-1	Non-reactive	82.1875
Patient # 6656	MASC	Salvador	HTLV-1	Non-reactive	45.8453
Patient # 6693	FEM	Salvador	HTLV-1	Non-reactive	69.6947
Patient # 6985	MASC	Salvador	HTLV-1	Reactive	61.9959
Patient # 7018	FEM	Salvador	HTLV-1	Reactive	35.9644
Patient # 7082	FEM	Teixeira de Freitas	HTLV-1	Non-reactive	42.2642
Patient # 7318	FEM	Ilheus	HTLV-1	Non-reactive	38.3299
Patient # 7375	FEM	Ilheus	HTLV-1	Non-reactive	113.993
Patient # 7402	FEM	Salvador	HTLV-1	Reactive	44.3669
Patient # 7445	FEM	Conde	HTLV-1	Non-reactive	39.1184
Patient # 7482	MASC	Salvador	HTLV-1	Reactive	54.9049
Patient # 7564	MASC	Salvador	HTLV-1	Reactive	55.5236
Patient # 7652	FEM	Salvador	HTLV-1	Non-reactive	53.2758
Patient # 7804	FEM	Ibirataia	HTLV-1	Non-reactive	41.6509
Patient # 7875	FEM	Ibicui	HTLV-1	Non-reactive	55.9425
Patient # 7895	FEM	Salvador	HTLV-1	Reactive	40.2355
Patient # 7896	FEM	Salvador	HTLV-1	Non-reactive	11.8166
Patient # 7906	MASC	Salvador	HTLV-1	Non-reactive	61.9795
Patient # 8063	FEM	Conceicao do Jacuipe	HTLV-1	Non-reactive	113.993
Patient # 8097	FEM	Mairi	HTLV-1	Non-reactive	44.1533
Patient # 8132	MASC	Barreiras	HTLV-1	Non-reactive	65.3744
Patient # 8175	MASC	Salvador	HTLV-1	Non-reactive	40.5667
Patient # 8351	FEM	Cachoeira	HTLV-1	Non-reactive	30.2642
Patient # 8376	FEM	Salvador	HTLV-1	Non-reactive	45.4401
Patient # 8401	FEM	Simoes Filho	HTLV-1	Non-reactive	29.5661
Patient # 8430	FEM	Ipira	HTLV-1	Non-reactive	47.1786
Patient # 8536	FEM	Salvador	HTLV-1	Non-reactive	34.6749
Patient # 8545	FEM	Salvador	HTLV-1	Non-reactive	47.0609
Patient # 8606	MASC	Ipiau	HTLV-1	Reactive	56.4326
Patient # 8617	FEM	Salvador	HTLV-1	Non-reactive	53.5414
Patient # 8649	FEM	Juazeiro	HTLV-1	Non-reactive	58.1903
Patient # 8651	FEM	Salvador	HTLV-1	Non-reactive	41.4319
Patient # 8807	MASC	Salvador	HTLV-1	Non-reactive	83.6687
Patient # 8869	FEM	Salvador	HTLV-1	Non-reactive	90.5188
Patient # 9229	FEM	Ilheus	HTLV-1	Reactive	113.993
Patient # 9338	FEM	Biritinga	HTLV-1	Reactive	32.3231
Patient # 9574	FEM	Salvador	HTLV-1	Reactive	45.3717
Patient # 9851	MASC	Salvador	HTLV-1	Reactive	55.9945
Patient # 10439	FEM	Itabela	HTLV-1	Non-reactive	27.4606
Patient # 10760	FEM	Salvador	HTLV-1	Non-reactive	38.2177
Patient # 10900	FEM	Feira de Santana	HTLV-1	Non-reactive	48.397
Patient # 10983	FEM	Salvador	HTLV-1	Reactive	52.8268
Patient # 11147	MASC	Salvador	HTLV-1	Non-reactive	16.6105
Patient # 11149	MASC	Salvador	HTLV-1	Non-reactive	52.4298
Patient # 12280	MASC	Salvador	HTLV-1	Non-reactive	74.1109
Patient # 12295	FEM	Salvador	HTLV-1	Non-reactive	42.1081
Patient # 12323	FEM	Mairi	HTLV-1	Non-reactive	30.2943
Patient # 12347	FEM	Juazeiro	HTLV-1	Non-reactive	30.1574
Patient # 12388	FEM	Salvador	HTLV-1	Non-reactive	29.18
Patient # 12582	FEM	Salvador	HTLV-1	Non-reactive	37.0869
Patient # 12605	FEM	Ipiau	HTLV-1	Non-reactive	35.2115
Patient # 12845	FEM	Salvador	HTLV-1	Non-reactive	113.993
Patient # 14415	FEM	Salvador	HTLV-1	Non-reactive	34.3272
Patient # 14680	FEM	Caetite	HTLV-1	Non-reactive	54.2834
Patient # 14761	MASC	Salvador	HTLV-1	Non-reactive	30.6311
Patient # 14984	FEM	Salvador	HTLV-1	Non-reactive	72.1369
Patient # 15110	FEM	Piritiba	HTLV-1	Non-reactive	49.0404
Patient # 15288	FEM	Salvador	HTLV-1	Non-reactive	26.4312
Patient # 15482	FEM	Salvador	HTLV-1	Non-reactive	61.6181
Patient # 15756	FEM	Itamaraju	HTLV-1	Non-reactive	25.911
Patient # 15806	MASC	Salvador	HTLV-1	Non-reactive	75.9562
Patient # 15808	FEM	Queimadas	HTLV-1	Non-reactive	27.4908
Patient # 15873	FEM	Salvador	HTLV-1	Non-reactive	51.2827
Patient # 15951	FEM	Mutuipe	HTLV-1	Non-reactive	71.9316
Patient # 16107	MASC	Salvador	HTLV-1	Non-reactive	52.3231
Patient # 16179	FEM	Itaete	HTLV-1	Non-reactive	22.0068
Patient # 16290	FEM	Salvador	HTLV-1	Reactive	50.8008
Patient # 16335	MASC	Salvador	HTLV-1	Non-reactive	71.0856
Patient # 16538	FEM	Itapetinga	HTLV-1	Non-reactive	33.8891
Patient # 16825	MASC	Ilheus	HTLV-1	Reactive	113.993
Patient # 16936	FEM	Salvador	HTLV-1	Non-reactive	66.1273
Patient # 17162	FEM	Salvador	HTLV-1	Non-reactive	49.1225
Patient # 17189	FEM	Simoes Filho	HTLV-1	Non-reactive	52.553
Patient # 17400	MASC	Salvador	HTLV-1	Non-reactive	31.0281
Patient # 17422	FEM	Porto Seguro	HTLV-1	Reactive	59.6085
Patient # 17543	MASC	Salvador	HTLV-1	Non-reactive	46.1711
Patient # 17632	FEM	Salvador	HTLV-1	Reactive	54.5927
Patient # 17652	MASC	Salvador	HTLV-1	Reactive	57.7002
Patient # 17698	FEM	Salvador	HTLV-1	Reactive	59.9671
Patient # 17748	FEM	Salvador	HTLV-1	Non-reactive	52.2355
Patient # 17800	MASC	Salvador	HTLV-1	Non-reactive	61.0459
Patient # 17838	FEM	Salvador	HTLV-1	Non-reactive	72.7228
Patient # 18136	FEM	Laje	HTLV-1	Non-reactive	37.4045
Patient # 18137	FEM	Salvador	HTLV-1	Non-reactive	53.1882
Patient # 18175	FEM	Salvador	HTLV-1	Non-reactive	48.8898
Patient # 19066	FEM	Salvador	HTLV-1	Non-reactive	50.1383
Patient # 19282	FEM	Salvador	HTLV-1	Non-reactive	52.7091
Patient # 19794	FEM	Candeias	HTLV-1	Non-reactive	46.9131
Patient # 20391	MASC	Miguel Calmon	HTLV-1	Non-reactive	46.4066
Patient # 22240	MASC	Itamaraju	HTLV-1	Non-reactive	59.0801
Patient # 22247	FEM	Salvador	HTLV-1	Non-reactive	83.9151
Patient # 22390	FEM	Salvador	HTLV-1	Non-reactive	35.7864
Patient # 22718	FEM	Salvador	HTLV-1	Reactive	47.2334
Patient # 22755	FEM	Itapetinga	HTLV-1	Non-reactive	35.1239
Patient # 22785	FEM	Itaparica	HTLV-1	Non-reactive	38.2834
Patient # 22928	MASC	Salvador	HTLV-1	Reactive	52.1944
Patient # 23006	FEM	Salvador	HTLV-1	Non-reactive	38.7461
Patient # 23057	FEM	Cruz das Almas	HTLV-1	Non-reactive	113.993
Patient # 23095	FEM	Vitoria da Conquista	HTLV-1	Non-reactive	56.7995
Patient # 23591	FEM	Lauro de Freitas	HTLV-1	Reactive	52.4408
Patient # 23986	FEM	Cruz das Almas	HTLV-1	Non-reactive	113.993
Patient # 24045	FEM	Itamaraju	HTLV-1	Non-reactive	39.1759
Patient # 24176	MASC	Salvador	HTLV-1	Reactive	113.993
Patient # 24214	FEM	Morro do Chapeu	HTLV-1	Non-reactive	51.7892
Patient # 24363	MASC	Salvador	HTLV-1	Non-reactive	48.1533
Patient # 24375	MASC	Terra Nova	HTLV-1	Reactive	45.7413
Patient # 24634	FEM	Salvador	HTLV-1	Non-reactive	30.4422
Patient # 24756	FEM	Salvador	HTLV-1	Non-reactive	38.8419
Patient # 24786	MASC	Salvador	HTLV-1	Non-reactive	65.2868
Patient # 24994	FEM	Salvador	HTLV-1	Non-reactive	50.0014
Patient # 25223	FEM	Ipiau	HTLV-1	Non-reactive	65.3963
Patient # 25272	FEM	Jacobina	HTLV-1	Non-reactive	43.8138
Patient # 25505	FEM	Cacule	HTLV-1	Non-reactive	35.2827
Patient # 25608	MASC	Itamaraju	HTLV-1	Non-reactive	27.0281
Patient # 25673	FEM	Salvador	HTLV-1	Non-reactive	29.5086
Patient # 26006	FEM	Ubata	HTLV-1	Non-reactive	31.7974
Patient # 26355	FEM	Salvador	HTLV-1	Reactive	113.993
Patient # 26599	FEM	Salvador	HTLV-1	Non-reactive	27.4086
Patient # 27040	FEM	Salvador	HTLV-1	Non-reactive	39.781
Patient # 27062	FEM	Nazare	HTLV-1	Non-reactive	27.5264
Patient # 27208	FEM	Camacan	HTLV-1	Non-reactive	34.4641
Patient # 28047	FEM	Itapetinga	HTLV-1	Non-reactive	42.9185
Patient # 28060	FEM	Salvador	HTLV-1	Reactive	113.993
Patient # 28195	FEM	Cruz das Almas	HTLV-1	Non-reactive	28.8871
Patient # 28337	FEM	Mundo Novo	HTLV-1	Non-reactive	39.1896
Patient # 28470	FEM	Itagi	HTLV-1	Reactive	48.1862
Patient # 28471	FEM	Itagi	HTLV-1	Non-reactive	57.0075
Patient # 28570	FEM	Ipiau	HTLV-1	Non-reactive	30.0287
Patient # 28577	FEM	Itamaraju	HTLV-1	Non-reactive	59.9918
Patient # 28594	FEM	Salvador	HTLV-1	Non-reactive	113.993
Patient # 28869	FEM	Itamaraju	HTLV-1	Non-reactive	30.36
Patient # 29091	FEM	Salvador	HTLV-1	Non-reactive	34.8118
Patient # 29160	FEM	Salvador	HTLV-1	Non-reactive	46.4422
Patient # 29408	FEM	Vera Cruz	HTLV-1	Non-reactive	31.1431
Patient # 29564	MASC	Salvador	HTLV-1	Reactive	52.1999
Patient # 29679	FEM	Salvador	HTLV-1	Non-reactive	39.5838
Patient # 29737	FEM	Salvador	HTLV-1	Non-reactive	38.8747
Patient # 30299	FEM	Salvador	HTLV-1	Non-reactive	73.5715
Patient # 31345	MASC	Salvador	HTLV-1	Non-reactive	55.4387
Patient # 31659	FEM	Nazare	HTLV-1	Non-reactive	28.3395
Patient # 32243	FEM	Ubaitaba	HTLV-1	Non-reactive	38.7789
Patient # 32264	FEM	Lauro de Freitas	HTLV-1	Non-reactive	25.3087
Patient # 32290	FEM	Capim Grosso	HTLV-1	Non-reactive	22.7242
Patient # 32324	MASC	Lauro de Freitas	HTLV-1	Non-reactive	57.2156
Patient # 32402	FEM	Salvador	HTLV-1	Non-reactive	33.4675
Patient # 32579	FEM	Salvador	HTLV-1	Non-reactive	27.4579
Patient # 32918	MASC	Camacan	HTLV-1	Non-reactive	45.0376
Patient # 33021	FEM	Teofilandia	HTLV-1	Non-reactive	27.4743
Patient # 33880	FEM	Salvador	HTLV-1	Non-reactive	61.462
Patient # 34210	FEM	Salvador	HTLV-1	Non-reactive	23.3785
Patient # 34679	FEM	Alagoinhas	HTLV-1	Non-reactive	18.6831
Patient # 35076	FEM	Simoes Filho	HTLV-1	Non-reactive	44.011
Patient # 36677	FEM	Ipira	HTLV-1	Non-reactive	29.347
Patient # 37707	MASC	Salvador	HTLV-1	Reactive	48.3285
Patient # 38614	FEM	Canavieiras	HTLV-1	Non-reactive	24.8049
Patient # 39014	MASC	Itamaraju	HTLV-1	Non-reactive	42.1191
Patient # 39249	MASC	Senhor do Bonfim	HTLV-1	Non-reactive	23.655
Patient # 39591	FEM	Itamaraju	HTLV-1	Non-reactive	47.7043
Patient # 39778	MASC	Camacan	HTLV-1	Non-reactive	52.9938
Patient # 39842	FEM	Candeias	HTLV-1	Non-reactive	25.399
Patient # 40249	FEM	Santo Estevao	HTLV-1	Non-reactive	58.8446
Patient # 40406	FEM	Itamaraju	HTLV-1	Non-reactive	56.4654
Patient # 40660	FEM	Salvador	HTLV-1	Non-reactive	113.993
Patient # 40767	MASC	Santo Antonio de Jesus	HTLV-1	Non-reactive	50.7844
Patient # 40790	FEM	Salvador	HTLV-1	Non-reactive	45.5305
Patient # 40954	FEM	Rio Real	HTLV-1	Non-reactive	41.4949
Patient # 40990	FEM	Salvador	HTLV-1	Non-reactive	32.5366
Patient # 41008	MASC	Salvador	HTLV-1	Reactive	113.993
Patient # 41093	FEM	Salvador	HTLV-1	Non-reactive	39.8658
Patient # 41342	FEM	Itagiba	HTLV-1	Non-reactive	44.282
Patient # 41359	FEM	Santo Antonio de Jesus	HTLV-1	Non-reactive	29.8398
Patient # 41538	FEM	Jaguaquara	HTLV-1	Non-reactive	27.7262
Patient # 41674	MASC	Salvador	HTLV-1	Non-reactive	38.1711
Patient # 41810	MASC	Salvador	HTLV-1	Non-reactive	35.1485
Patient # 41826	FEM	Salvador	HTLV-1	Non-reactive	34.82
Patient # 41886	FEM	Ipira	HTLV-1	Non-reactive	23.091
Patient # 41887	FEM	Camacan	HTLV-1	Non-reactive	37.7632
Patient # 41892	FEM	Ipira	HTLV-1	Non-reactive	33.7467
Patient # 41929	FEM	Salvador	HTLV-1	Non-reactive	49.4456
Patient # 42045	MASC	Ipiau	HTLV-1	Non-reactive	5.50856
Patient # 42228	FEM	Salvador	HTLV-1	Non-reactive	48.3477
Patient # 42858	FEM	Salvador	HTLV-1	Non-reactive	69.1828
Patient # 42860	FEM	Santo Antonio de Jesus	HTLV-1	Non-reactive	34.2259
Patient # 43930	FEM	Rio Real	HTLV-1	Non-reactive	40.7639
Patient # 44024	FEM	Salvador	HTLV-1	Non-reactive	25.9959
Patient # 44124	MASC	Salvador	HTLV-1	Reactive	57.5305
Patient # 44856	MASC	Canavieiras	HTLV-1	Non-reactive	42.0972
Patient # 45141	FEM	Salvador	HTLV-1	Non-reactive	47.5921
Patient # 45361	FEM	Salvador	HTLV-1	Reactive	33.6756
Patient # 45660	MASC	Santo Antonio de Jesus	HTLV-1	Non-reactive	42.8775
Patient # 45677	MASC	Salvador	HTLV-1	Reactive	113.993
Patient # 45705	FEM	Itamaraju	HTLV-1	Non-reactive	63.8522
Patient # 45710	FEM	Itamaraju	HTLV-1	Non-reactive	56.4654
Patient # 45733	MASC	Salvador	HTLV-1	Reactive	55.5975
Patient # 46050	FEM	Salvador	HTLV-1	Non-reactive	64.8515
Patient # 46898	MASC	Salvador	HTLV-1	Non-reactive	48.4791
Patient # 47150	FEM	Guanambi	HTLV-1	Non-reactive	64.8843
Patient # 47254	FEM	Salvador	HTLV-1	Non-reactive	49.4155
Patient # 47428	MASC	Camacan	HTLV-1	Non-reactive	54.2478
Patient # 47492	FEM	Salvador	HTLV-1	Non-reactive	79.1047
Patient # 47562	FEM	Itororo	HTLV-1	Non-reactive	33.4647
Patient # 47710	FEM	Capim Grosso	HTLV-1	Non-reactive	20.6051
Patient # 47857	FEM	Salvador	HTLV-1	Non-reactive	29.1745
Patient # 48020	FEM	Miguel Calmon	HTLV-1	Non-reactive	57.7933
Patient # 48094	MASC	Teixeira de Freitas	HTLV-1	Non-reactive	44.9802
Patient # 48559	FEM	Salvador	HTLV-1	Non-reactive	34.1821
Patient # 48667	FEM	Itajuipe	HTLV-1	Non-reactive	67.3402
Patient # 48696	FEM	Conde	HTLV-1	Non-reactive	36.1725
Patient # 48952	FEM	Ubaitaba	HTLV-1	Non-reactive	29.3005
Patient # 48981	FEM	Simoes Filho	HTLV-1	Non-reactive	35.4387
Patient # 49017	FEM	XIQUE XIQUE	HTLV-1	Non-reactive	44.7502
Patient # 49186	FEM	Itapetinga	HTLV-1	Non-reactive	39.6112
Patient # 49226	FEM	Itapetinga	HTLV-1	Non-reactive	64
Patient # 49279	FEM	Miguel Calmon	HTLV-1	Non-reactive	31.4689
Patient # 49425	FEM	Salvador	HTLV-1	Non-reactive	113.993
Patient # 49448	FEM	Salvador	HTLV-1	Non-reactive	42.0862
Patient # 49449	MASC	Salvador	HTLV-1	Reactive	48.1533
Patient # 49522	FEM	Candeias	HTLV-1	Non-reactive	51.7536
Patient # 49748	FEM	Esplanada	HTLV-1	Non-reactive	22.4641
Patient # 49851	FEM	Salvador	HTLV-1	Non-reactive	37.0595
Patient # 49858	FEM	Salvador	HTLV-1	Non-reactive	43.258
Patient # 49908	FEM	Salvador	HTLV-1	Non-reactive	25.744
Patient # 49965	FEM	Itapetinga	HTLV-1	Non-reactive	58.6913
Patient # 49976	FEM	Salvador	HTLV-1	Non-reactive	83.7399
Patient # 50306	MASC	Cachoeira	HTLV-1	Non-reactive	58.5489
Patient # 50386	FEM	Salvador	HTLV-1	Reactive	48.1917
Patient # 50497	FEM	Miguel Calmon	HTLV-1	Non-reactive	35.0281
Patient # 50716	FEM	Teixeira de Freitas	HTLV-1	Reactive	63.499
Patient # 50865	MASC	Paulo Afonso	HTLV-1	Non-reactive	42.8036
Patient # 51024	FEM	Itamaraju	HTLV-1	Non-reactive	29.2375
Patient # 51202	FEM	Salvador	HTLV-1	Non-reactive	70.3107
Patient # 51286	MASC	Santo Antonio de Jesus	HTLV-1	Non-reactive	30.0835
Patient # 51316	FEM	Miguel Calmon	HTLV-1	Non-reactive	31.4689
Patient # 51345	FEM	Salvador	HTLV-1	Non-reactive	52.7803
Patient # 51355	FEM	Salvador	HTLV-1	Non-reactive	29.8234
Patient # 51473	FEM	Salvador	HTLV-1	Non-reactive	36.6817
Patient # 51647	MASC	Salvador	HTLV-1	Reactive	49.8371
Patient # 51648	FEM	Ilheus	HTLV-1	Non-reactive	55.7043
Patient # 51675	FEM	Pojuca	HTLV-1	Non-reactive	44.4627
Patient # 51682	FEM	Ubata	HTLV-1	Non-reactive	55.9425
Patient # 51845	FEM	Salvador	HTLV-1	Non-reactive	73.3854
Patient # 51884	FEM	Salvador	HTLV-1	Non-reactive	27.0746
Patient # 51917	FEM	Marau	HTLV-1	Non-reactive	37.9603
Patient # 51929	FEM	Salvador	HTLV-1	Non-reactive	43.729
Patient # 51935	FEM	Ubaitaba	HTLV-1	Non-reactive	30.204
Patient # 51999	MASC	Salvador	HTLV-1	Non-reactive	37.9302
Patient # 52009	FEM	Salvador	HTLV-1	Non-reactive	45.6537
Patient # 52128	FEM	Salvador	HTLV-1	Non-reactive	32.7283
Patient # 52265	FEM	Salvador	HTLV-1	Non-reactive	30.9541
Patient # 52382	MASC	Salvador	HTLV-1	Reactive	113.993
Patient # 52756	FEM	Queimadas	HTLV-1	Non-reactive	27.4908
Patient # 52766	FEM	Teofilandia	HTLV-1	Non-reactive	27.4743
Patient # 52833	FEM	Salvador	HTLV-1	Non-reactive	23.1075
Patient # 52940	MASC	Saude	HTLV-1	Non-reactive	66.7242
Patient # 53081	MASC	Salvador	HTLV-1	Non-reactive	35.5811
Patient # 53261	FEM	Itabela	HTLV-1	Non-reactive	29.8508
Patient # 53374	MASC	Senhor do Bonfim	HTLV-1	Non-reactive	56.9993
Patient # 53517	FEM	Salvador	HTLV-1	Non-reactive	36.1068
Patient # 53682	FEM	Queimadas	HTLV-1	Non-reactive	42.1246
Patient # 53850	MASC	Salvador	HTLV-1	Non-reactive	49.2923
Patient # 54084	FEM	Salvador	HTLV-1	Non-reactive	28.6543
Patient # 54547	MASC	Senhor do Bonfim	HTLV-1	Non-reactive	34.5845
Patient # 54671	FEM	Santo Amaro	HTLV-1	Non-reactive	39.4579
Patient # 54673	FEM	Salvador	HTLV-1	Non-reactive	54.8036
Patient # 54678	MASC	Salvador	HTLV-1	Reactive	35.258
Patient # 54816	MASC	Salvador	HTLV-1	Reactive	53.9302
Patient # 54876	FEM	Sao Sebastiao do Passe	HTLV-1	Non-reactive	41.8836
Patient # 55049	MASC	Salvador	HTLV-1	Non-reactive	12.3203
Patient # 55176	FEM	Santo Antonio de Jesus	HTLV-1	Non-reactive	51.7673
Patient # 55197	FEM	Salvador	HTLV-1	Reactive	46.9185
Patient # 55199	FEM	Ubata	HTLV-1	Non-reactive	31.0801
Patient # 55283	FEM	Salvador	HTLV-1	Non-reactive	50.6146
Patient # 55507	MASC	Salvador	HTLV-1	Non-reactive	69.0486
Patient # 55740	FEM	Senhor do Bonfim	HTLV-1	Non-reactive	12.2409
Patient # 55741	FEM	Senhor do Bonfim	HTLV-1	Non-reactive	15.7125
Patient # 55767	FEM	Santo Antonio de Jesus	HTLV-1	Non-reactive	38.3737
Patient # 56260	FEM	Salvador	HTLV-1	Non-reactive	39.4442
Patient # 56421	FEM	Salvador	HTLV-1	Non-reactive	35.7864
Patient # 56568	MASC	Valenca	HTLV-1	Non-reactive	62.0068
Patient # 56904	FEM	Salvador	HTLV-1	Non-reactive	37.3908
Patient # 56944	FEM	Salvador	HTLV-1	Non-reactive	26.1492
Patient # 57138	MASC	Salvador	HTLV-1	Non-reactive	40.8433
Patient # 57176	FEM	Ubata	HTLV-1	Non-reactive	8.91444
Patient # 57269	FEM	Morro do Chapeu	HTLV-1	Non-reactive	54.705
Patient # 57311	MASC	Ilheus	HTLV-1	Non-reactive	27.8467
Patient # 57725	FEM	Salvador	HTLV-1	Non-reactive	42.694
Patient # 57742	FEM	Conceicao do Coite	HTLV-1	Non-reactive	31.091
Patient # 57886	FEM	Salvador	HTLV-1	Reactive	113.993
Patient # 57962	FEM	Ipira	HTLV-1	Non-reactive	46.8966
Patient # 58002	MASC	Salvador	HTLV-1	Reactive	70.2697
Patient # 58142	FEM	Itapetinga	HTLV-1	Non-reactive	54.4805
Patient # 58184	FEM	Salvador	HTLV-1	Non-reactive	33.3936
Patient # 58341	MASC	Salvador	HTLV-1	Non-reactive	32.0192
Patient # 58646	FEM	Santo Antonio de Jesus	HTLV-1	Non-reactive	79.1239
Patient # 58707	FEM	Itagi	HTLV-1	Non-reactive	40.5667
Patient # 58725	FEM	Salvador	HTLV-1	Non-reactive	47.9535
Patient # 58905	FEM	Salvador	HTLV-1	Reactive	34.5489
Patient # 59243	MASC	Paulo Afonso	HTLV-1	Non-reactive	49.87
Patient # 59297	FEM	Muritiba	HTLV-1	Non-reactive	39.0253
Patient # 59439	MASC	Ipira	HTLV-1	Non-reactive	55.4935
Patient # 59496	FEM	Morro do Chapeu	HTLV-1	Non-reactive	54.705
Patient # 59741	FEM	Itamaraju	HTLV-1	Non-reactive	18.1903
Patient # 59826	FEM	Itamaraju	HTLV-1	Non-reactive	50.0643
Patient # 60360	MASC	Itapetinga	HTLV-1	Non-reactive	23.3977
Patient # 60457	FEM	Santaluz	HTLV-1	Non-reactive	22.9131
Patient # 60578	FEM	Salvador	HTLV-1	Non-reactive	71.8686
Patient # 60747	FEM	Salvador	HTLV-1	Non-reactive	113.993
Patient # 60988	FEM	Salvador	HTLV-1	Reactive	113.993
Patient # 61047	MASC	Santo Antonio de Jesus	HTLV-1	Non-reactive	47.1075
Patient # 61048	FEM	Santo Antonio de Jesus	HTLV-1	Non-reactive	45.8371
Patient # 61291	FEM	Sao Desiderio	HTLV-1	Non-reactive	32.4517
Patient # 61728	FEM	Missing data	HTLV-1	Non-reactive	31.4743
Patient # 61748	FEM	Senhor do Bonfim	HTLV-1	Non-reactive	35.2608
Patient # 61896	FEM	Ipira	HTLV-1	Non-reactive	37.2293
Patient # 62568	MASC	Senhor do Bonfim	HTLV-1	Reactive	35.1157
Patient # 62574	FEM	Senhor do Bonfim	HTLV-1	Reactive	24.8843
Patient # 62576	FEM	Senhor do Bonfim	HTLV-1	Non-reactive	64.4271
Patient # 62762	FEM	Piritiba	HTLV-1	Non-reactive	113.993
Patient # 63030	FEM	Sao Sebastiao do Passe	HTLV-1	Non-reactive	49.0021
Patient # 63289	FEM	Ubaitaba	HTLV-1	Non-reactive	34.7762
Patient # 63379	FEM	Jacobina	HTLV-1	Non-reactive	56.8652
Patient # 64093	FEM	Itabuna	HTLV-1	Non-reactive	59.6687
Patient # 64642	FEM	Senhor do Bonfim	HTLV-1	Non-reactive	34.7953
Patient # 65295	FEM	Salvador	HTLV-1	Non-reactive	113.993
Patient # 65397	FEM	Salvador	HTLV-1	Reactive	113.993
Patient # 65748	FEM	Salvador	HTLV-1	Non-reactive	21.1417
Patient # 65948	FEM	Salvador	HTLV-1	Non-reactive	53.9001
Patient # 65967	FEM	Itubera	HTLV-1	Non-reactive	44.1396
Patient # 66064	FEM	Entre Rios	HTLV-1	Non-reactive	32.1232
Patient # 66144	FEM	Salvador	HTLV-1	Non-reactive	53.3881
Patient # 66274	MASC	Jacobina	HTLV-1	Non-reactive	34.3819
Patient # 66277	FEM	Maragogipe	HTLV-1	Non-reactive	52.5503
Patient # 66873	FEM	Salvador	HTLV-1	Reactive	50.6886
Patient # 67166	FEM	Gongogi	HTLV-1	Non-reactive	25.8946
Patient # 67280	MASC	Ipiau	HTLV-1	Reactive	57.525
Patient # 67342	FEM	Conceicao do Coite	HTLV-1	Non-reactive	38.2642
Patient # 67393	MASC	Senhor do Bonfim	HTLV-1	Non-reactive	19.1047
Patient # 67409	FEM	Senhor do Bonfim	HTLV-1	Non-reactive	113.993
Patient # 67501	MASC	Itamaraju	HTLV-1	Non-reactive	62.9103
Patient # 67826	MASC	Salvador	HTLV-1	Non-reactive	18.0698
Patient # 67882	MASC	Salvador	HTLV-1	Non-reactive	47.6441
Patient # 68079	FEM	Salvador	HTLV-1	Non-reactive	38.319
Patient # 68310	FEM	Aracas	HTLV-1	Non-reactive	18.642
Patient # 68373	MASC	Salvador	HTLV-1	Non-reactive	113.993
Patient # 68675	MASC	Guanambi	HTLV-1	Reactive	51.3046
Patient # 68707	FEM	Salvador	HTLV-1	Non-reactive	21.4538
Patient # 68710	MASC	Itabuna	HTLV-1	Non-reactive	54.0151
Patient # 69119	FEM	Itapetinga	HTLV-1	Non-reactive	49.6235
Patient # 69199	MASC	Salvador	HTLV-1	Non-reactive	65.64
Patient # 69239	FEM	Morro do Chapeu	HTLV-1	Non-reactive	58.5216
Patient # 69447	FEM	Alagoinhas	HTLV-1	Non-reactive	44.4298
Patient # 69596	FEM	ARATACA	HTLV-1	Non-reactive	21.1225
Patient # 69616	FEM	Ipiau	HTLV-1	Non-reactive	27.6359
Patient # 69824	FEM	Canavieiras	HTLV-1	Non-reactive	30.7132
Patient # 69940	FEM	Salvador	HTLV-1	Non-reactive	61.076
Patient # 70454	FEM	Gaviao	HTLV-1	Non-reactive	36.9802
Patient # 70785	FEM	Itapetinga	HTLV-1	Non-reactive	40.9938
Patient # 71373	FEM	Santo Antonio de Jesus	HTLV-1	Non-reactive	50.6667
Patient # 71605	FEM	Lauro de Freitas	HTLV-1	Non-reactive	38.2806
Patient # 71823	FEM	Lauro de Freitas	HTLV-1	Non-reactive	39.6496
Patient # 71987	FEM	Salvador	HTLV-1	Non-reactive	26.2587
Patient # 72104	FEM	Itapetinga	HTLV-1	Non-reactive	36.0548
Patient # 72123	FEM	Itapetinga	HTLV-1	Non-reactive	68.1314
Patient # 72286	FEM	Salvador	HTLV-1	Non-reactive	38.976
Patient # 72444	FEM	Salvador	HTLV-1	Non-reactive	60.7447
Patient # 72563	FEM	Salvador	HTLV-1	Non-reactive	60.3313
Patient # 73783	FEM	Itamaraju	HTLV-1	Non-reactive	39.5592
Patient # 73845	FEM	Brumado	HTLV-1	Reactive	39.5921
Patient # 73862	FEM	Salvador	HTLV-1	Non-reactive	63.5565
Patient # 74064	FEM	Camacan	HTLV-1	Non-reactive	24.7529
Patient # 74238	FEM	Salvador	HTLV-1	Reactive	55.0609
Patient # 74381	FEM	Itamaraju	HTLV-1	Non-reactive	61.3881
Patient # 74410	FEM	Miguel Calmon	HTLV-1	Non-reactive	61.5606
Patient # 74466	FEM	Miguel Calmon	HTLV-1	Non-reactive	62.1054
Patient # 74940	FEM	Itapetinga	HTLV-1	Non-reactive	75.5784
Patient # 74970	MASC	Juazeiro	HTLV-1	Non-reactive	33.5113
Patient # 75013	MASC	Itamaraju	HTLV-1	Non-reactive	32.1177
Patient # 75040	FEM	Presidente Dutra	HTLV-1	Non-reactive	60.9993
Patient # 75139	FEM	Ichu	HTLV-1	Non-reactive	31.718
Patient # 75425	FEM	Valenca	HTLV-1	Non-reactive	41.2649
Patient # 76348	FEM	Quixabeira	HTLV-1	Non-reactive	24.4079
Patient # 76431	FEM	Salvador	HTLV-1	Non-reactive	43.5291
Patient # 76622	FEM	Valente	HTLV-1	Non-reactive	30.7351
Patient # 76633	FEM	Salvador	HTLV-1	Non-reactive	33.64
Patient # 76774	FEM	Salvador	HTLV-1	Non-reactive	48.2984
Patient # 76966	FEM	Lauro de Freitas	HTLV-1	Non-reactive	62.0151
Patient # 76967	FEM	Lauro de Freitas	HTLV-1	Non-reactive	29.4675
Patient # 77209	FEM	Porto Seguro	HTLV-1	Non-reactive	30.0643
Patient # 77349	FEM	Santo Antonio de Jesus	HTLV-1	Non-reactive	63.7947
Patient # 77688	FEM	Muritiba	HTLV-1	Non-reactive	28.1615
Patient # 77738	MASC	Santo Antonio de Jesus	HTLV-1	Non-reactive	42.8446
Patient # 78313	FEM	Itabela	HTLV-1	Non-reactive	46.308
Patient # 78404	FEM	Valente	HTLV-1	Non-reactive	22.9897
Patient # 78534	MASC	Salvador	HTLV-1	Non-reactive	29.1964
Patient # 78634	FEM	Salvador	HTLV-1	Non-reactive	27.9151
Patient # 78685	MASC	Santo Amaro	HTLV-1	Non-reactive	65.3662
Patient # 78714	MASC	Salvador	HTLV-1	Non-reactive	48.8569
Patient # 78721	FEM	Santa Rita de Cassia	HTLV-1	Non-reactive	23.4579
Patient # 79072	FEM	Santo Antonio de Jesus	HTLV-1	Non-reactive	49.5222
Patient # 79134	FEM	Itabuna	HTLV-1	Non-reactive	46.8446
Patient # 79154	FEM	Caravelas	HTLV-1	Non-reactive	54.5325
Patient # 79215	FEM	Simoes Filho	HTLV-1	Non-reactive	20.2409
Patient # 79385	MASC	Itapetinga	HTLV-1	Non-reactive	72.0137
Patient # 79451	FEM	Itapetinga	HTLV-1	Non-reactive	59.4661
Patient # 79727	FEM	Ilheus	HTLV-1	Non-reactive	49.18
Patient # 79838	MASC	Itabela	HTLV-1	Non-reactive	42.7488
Patient # 80727	FEM	Ubaitaba	HTLV-1	Non-reactive	33.3717
Patient # 80909	MASC	Santo Antonio de Jesus	HTLV-1	Non-reactive	8.19439
Patient # 81006	MASC	Muniz Ferreira	HTLV-1	Non-reactive	33.2895
Patient # 81321	FEM	Alagoinhas	HTLV-1	Non-reactive	27.4223
Patient # 81328	FEM	Ilheus	HTLV-1	Non-reactive	50.152
Patient # 81350	MASC	Salvador	HTLV-1	Non-reactive	40.961
Patient # 81456	MASC	Ilheus	HTLV-1	Non-reactive	24.1588
Patient # 81585	FEM	Baixa Grande	HTLV-1	Non-reactive	39.0801
Patient # 81759	MASC	Salvador	HTLV-1	Reactive	113.993
Patient # 81805	FEM	Salvador	HTLV-1	Non-reactive	83.8658
Patient # 81897	FEM	Salvador	HTLV-1	Non-reactive	27.0281
Patient # 81906	FEM	Tapiramuta	HTLV-1	Non-reactive	18.8118
Patient # 82101	FEM	Paulo Afonso	HTLV-1	Non-reactive	72.5202
Patient # 82178	FEM	Ruy Barbosa	HTLV-1	Non-reactive	28.5476
Patient # 82450	FEM	Ipiau	HTLV-1	Non-reactive	60.4298
Patient # 82538	FEM	Varzea da Roca	HTLV-1	Non-reactive	31.8823
Patient # 83135	FEM	Salvador	HTLV-1	Non-reactive	33.2293
Patient # 83143	FEM	Santo Antonio de Jesus	HTLV-1	Reactive	51.2498
Patient # 83612	FEM	Iguai	HTLV-1	Non-reactive	50.2971
Patient # 84161	MASC	Salvador	HTLV-1	Reactive	47.8576
Patient # 84349	MASC	Ilheus	HTLV-1	Non-reactive	49.9822
Patient # 84352	FEM	Caravelas	HTLV-1	Non-reactive	78.601
Patient # 84446	MASC	Itamaraju	HTLV-1	Non-reactive	19.2252
Patient # 84592	MASC	Salvador	HTLV-1	Non-reactive	113.993
Patient # 84736	MASC	Feira de Santana	HTLV-1	Non-reactive	62.3628
Patient # 84786	MASC	Santo Antonio de Jesus	HTLV-1	Non-reactive	62.6119
Patient # 85024	FEM	Cachoeira	HTLV-1	Non-reactive	63.6468
Patient # 85587	FEM	Morro do Chapeu	HTLV-1	Non-reactive	25.7385
Patient # 85591	MASC	Morro do Chapeu	HTLV-1	Non-reactive	51.5044
Patient # 85937	FEM	Alagoinhas	HTLV-1	Non-reactive	33.5058
Patient # 86080	FEM	Iguai	HTLV-1	Non-reactive	113.993
Patient # 86737	FEM	Vitoria da Conquista	HTLV-1	Non-reactive	44.5394
Patient # 86747	FEM	Itapetinga	HTLV-1	Non-reactive	25.911
Patient # 86818	FEM	Ipiau	HTLV-1	Non-reactive	33.1828
Patient # 86986	FEM	Itapetinga	HTLV-1	Non-reactive	34.4586
Patient # 87167	FEM	Capim Grosso	HTLV-1	Non-reactive	40.011
Patient # 87218	FEM	Missing data	HTLV-1	Non-reactive	78.1109
Patient # 87926	FEM	Santo Antonio de Jesus	HTLV-1	Non-reactive	66.601
Patient # 87992	MASC	Santo Antonio de Jesus	HTLV-1	Non-reactive	57.1609
Patient # 88099	MASC	Ilheus	HTLV-1	Non-reactive	37.4976
Patient # 89274	MASC	Ilheus	HTLV-1	Non-reactive	47.5127
Patient # 89297	FEM	Alagoinhas	HTLV-1	Non-reactive	39.217
Patient # 89319	FEM	Camacan	HTLV-1	Non-reactive	47.5756
Patient # 89694	MASC	Itabuna	HTLV-1	Non-reactive	54.0151
Patient # 89703	FEM	Tapiramuta	HTLV-1	Non-reactive	49.848
Patient # 90394	FEM	Nova Canaa	HTLV-1	Non-reactive	43.6961
Patient # 91255	FEM	Teixeira de Freitas	HTLV-1	Non-reactive	17.8891
Patient # 91753	FEM	Macaubas	HTLV-1	Non-reactive	20.3696
Patient # 91915	MASC	Salvador	HTLV-1	Non-reactive	26.4531
Patient # 92461	MASC	Salvador	HTLV-1	Reactive	56.011
Patient # 92888	FEM	Tanquinho	HTLV-1	Non-reactive	35.1294
Patient # 93113	FEM	Ipiau	HTLV-1	Non-reactive	18.4887
Patient # 93221	FEM	Salvador	HTLV-1	Non-reactive	113.993
Patient # 93334	FEM	Sao Desiderio	HTLV-1	Non-reactive	28.6954
Patient # 93801	FEM	Salvador	HTLV-1	Non-reactive	113.993
Patient # 94022	FEM	Santo Antonio de Jesus	HTLV-1	Non-reactive	37.1444
Patient # 94049	FEM	Santo Antonio de Jesus	HTLV-1	Non-reactive	30.4531
Patient # 94134	FEM	Iacu	HTLV-1	Non-reactive	16.8761
Patient # 94238	FEM	Salvador	HTLV-1	Non-reactive	50.3847
Patient # 94261	MASC	Lauro de Freitas	HTLV-1	Non-reactive	113.993
Patient # 94360	FEM	Lauro de Freitas	HTLV-1	Non-reactive	35.3237
Patient # 94372	FEM	Salvador	HTLV-1	Reactive	58.4887
Patient # 94382	MASC	Itagiba	HTLV-1	Non-reactive	39.4716
Patient # 95381	FEM	Irara	HTLV-1	Non-reactive	17.4949
Patient # 95416	FEM	Ipiau	HTLV-1	Non-reactive	29.4949
Patient # 95678	FEM	Itamaraju	HTLV-1	Non-reactive	60.9144
Patient # 96242	MASC	Iguai	HTLV-1	Non-reactive	29.473
Patient # 96314	MASC	Itapetinga	HTLV-1	Non-reactive	22.8528
Patient # 96330	MASC	Itapetinga	HTLV-1	Non-reactive	56.1697
Patient # 96701	MASC	Salvador	HTLV-1	Reactive	113.993
Patient # 96751	MASC	Salvador	HTLV-1	Non-reactive	68.4928
Patient # 97057	FEM	Igrapiuna	HTLV-1	Non-reactive	23.551
Patient # 97454	FEM	Serrinha	HTLV-1	Non-reactive	28.9966
Patient # 97497	FEM	Salvador	HTLV-1	Non-reactive	56.2491
Patient # 97703	FEM	Itambe	HTLV-1	Non-reactive	25.0459
Patient # 98505	FEM	Itapetinga	HTLV-1	Non-reactive	74.9432
Patient # 98517	FEM	Itapetinga	HTLV-1	Non-reactive	51.5702
Patient # 98762	FEM	Prado	HTLV-1	Non-reactive	34.2642
Patient # 98820	MASC	Salvador	HTLV-1	Non-reactive	33.3634
Patient # 99130	FEM	Santo Antonio de Jesus	HTLV-1	Non-reactive	33.9959
Patient # 99138	MASC	Santo Antonio de Jesus	HTLV-1	Non-reactive	4.43258
Patient # 99139	FEM	Itapetinga	HTLV-1	Non-reactive	62.3984
Patient # 99474	FEM	Salvador	HTLV-1	Non-reactive	28.2929
Patient # 100206	FEM	Itapetinga	HTLV-1	Non-reactive	50.8008
Patient # 100213	MASC	Itapetinga	HTLV-1	Non-reactive	20.7447
Patient # 100430	FEM	Salvador	HTLV-1	Non-reactive	55.6167
Patient # 100721	FEM	Salvador	HTLV-1	Reactive	113.993
Patient # 100897	MASC	Lauro de Freitas	HTLV-1	Non-reactive	73.3717
Patient # 101192	FEM	Baixa Grande	HTLV-1	Non-reactive	15.0226
Patient # 101218	FEM	Salvador	HTLV-1	Non-reactive	35.2334
Patient # 101378	FEM	Teixeira de Freitas	HTLV-1	Non-reactive	29.9685
Patient # 101663	MASC	Serrinha	HTLV-1	Non-reactive	45.5003
Patient # 101862	FEM	Salvador	HTLV-1	Non-reactive	44.6407
Patient # 102008	FEM	Salvador	HTLV-1	Non-reactive	49.1773
Patient # 102417	FEM	Salvador	HTLV-1	Non-reactive	19.1704
Patient # 102425	MASC	Salvador	HTLV-1	Non-reactive	58.3765
Patient # 102426	FEM	Salvador	HTLV-1	Non-reactive	49.8261
Patient # 102532	MASC	Salvador	HTLV-1	Reactive	58.8446
Patient # 102599	MASC	Salvador	HTLV-1	Reactive	51.8741
Patient # 102877	FEM	Itapetinga	HTLV-1	Non-reactive	26.1684
Patient # 102882	FEM	Itapetinga	HTLV-1	Non-reactive	57.9822
Patient # 102925	FEM	Itororo	HTLV-1	Non-reactive	33.0951
Patient # 103305	FEM	Cansancao	HTLV-1	Non-reactive	17.8179
Patient # 103354	FEM	Ipira	HTLV-1	Non-reactive	56.0712
Patient # 103452	MASC	Salvador	HTLV-1	Non-reactive	55.1157
Patient # 103714	FEM	Ipiau	HTLV-1	Non-reactive	19.1075
Patient # 103807	FEM	Lauro de Freitas	HTLV-1	Non-reactive	29.6701
Patient # 104231	FEM	Itubera	HTLV-1	Non-reactive	30.5955
Patient # 104346	FEM	Alcobaca	HTLV-1	Non-reactive	25.41
Patient # 104509	FEM	Nazare	HTLV-1	Non-reactive	51.091
Patient # 105241	FEM	Jacobina	HTLV-1	Non-reactive	113.993
Patient # 105310	FEM	Lauro de Freitas	HTLV-1	Non-reactive	54.2259
Patient # 106180	FEM	Itororo	HTLV-1	Non-reactive	53.0185
Patient # 106615	MASC	Salvador	HTLV-1	Non-reactive	113.993
Patient # 106721	MASC	Itamaraju	HTLV-1	Non-reactive	73.8727
Patient # 107118	FEM	Camacan	HTLV-1	Non-reactive	24.6051
Patient # 107126	FEM	Camacan	HTLV-1	Non-reactive	35.7947
Patient # 107231	FEM	Salvador	HTLV-1	Non-reactive	51.8686
Patient # 107241	FEM	Central	HTLV-1	Non-reactive	28.7173
Patient # 107715	FEM	Vitoria da Conquista	HTLV-1	Non-reactive	39.6797
Patient # 107959	FEM	Itapetinga	HTLV-1	Non-reactive	62.9624
Patient # 108140	FEM	Acajutiba	HTLV-1	Non-reactive	19.8166
Patient # 108544	FEM	jandaira	HTLV-1	Non-reactive	25.2977
Patient # 108575	FEM	Simoes Filho	HTLV-1	Non-reactive	38.2149
Patient # 108838	FEM	Lauro de Freitas	HTLV-1	Non-reactive	64.7502
Patient # 108952	FEM	Serrinha	HTLV-1	Non-reactive	38.3217
Patient # 109050	FEM	Salvador	HTLV-1	Non-reactive	21.6016
Patient # 109591	FEM	Itapetinga	HTLV-1	Non-reactive	72.6407
Patient # 109640	FEM	Salvador	HTLV-1	Non-reactive	63.0856
Patient # 109965	FEM	Ipiau	HTLV-1	Non-reactive	25.8234
Patient # 110268	MASC	Santo Antonio de Jesus	HTLV-1	Non-reactive	0.659822
Patient # 110287	FEM	Santo Antonio de Jesus	HTLV-1	Non-reactive	27.6797
Patient # 111353	FEM	Santo Antonio de Jesus	HTLV-1	Non-reactive	26.2423
Patient # 111372	FEM	Saude	HTLV-1	Non-reactive	30.9706
Patient # 111744	FEM	Simoes Filho	HTLV-1	Non-reactive	17.6016
Patient # 111753	FEM	Simoes Filho	HTLV-1	Non-reactive	20.0411
Patient # 112065	MASC	Santo Antonio de Jesus	HTLV-1	Non-reactive	27.0883
Patient # 112414	FEM	Rafael Jambeiro	HTLV-1	Non-reactive	59.436
Patient # 112443	FEM	Valenca	HTLV-1	Non-reactive	36.7721
Patient # 113194	FEM	Cachoeira	HTLV-1	Non-reactive	39.0171
Patient # 113585	FEM	Alcobaca	HTLV-1	Non-reactive	46.4887
Patient # 113857	FEM	Ipira	HTLV-1	Non-reactive	61.9932
Patient # 113991	FEM	Santo Antonio de Jesus	HTLV-1	Non-reactive	54.2615
Patient # 114749	FEM	Salvador	HTLV-1	Non-reactive	21.8645
Patient # 115452	FEM	Salvador	HTLV-1	Reactive	49.4921
Patient # 115970	FEM	Canavieiras	HTLV-1	Non-reactive	28.5969
Patient # 116134	FEM	Santo Antonio de Jesus	HTLV-1	Non-reactive	54.486
Patient # 116151	MASC	Serrolandia	HTLV-1	Non-reactive	38.2423
Patient # 116170	FEM	Barreiras	HTLV-1	Non-reactive	25.3169
Patient # 116445	MASC	Santo Antonio de Jesus	HTLV-1	Non-reactive	113.993
Patient # 116580	FEM	Santaluz	HTLV-1	Non-reactive	37.1034
Patient # 116669	FEM	Ubaitaba	HTLV-1	Non-reactive	28.8159
Patient # 117175	FEM	Santo Antonio de Jesus	HTLV-1	Non-reactive	113.993
Patient # 117517	FEM	Nazare	HTLV-1	Non-reactive	52.0767
Patient # 117614	FEM	Salvador	HTLV-1	Reactive	55.321
Patient # 117736	FEM	Salvador	HTLV-1	Non-reactive	41.588
Patient # 117924	FEM	Nova Canaa	HTLV-1	Non-reactive	88.9418
Patient # 118405	FEM	Itapetinga	HTLV-1	Non-reactive	24.7912
Patient # 118624	FEM	Itamaraju	HTLV-1	Non-reactive	55.5702

## Sheet: HTLV-2 positive patients
Code	Gender	City	HTLV serology	HCV serology	Age
Patient # 1876	FEM	Salvador	HTLV-2	Non-reactive	42.5161
Patient # 2608	FEM	Salvador	HTLV-2	Non-reactive	30.6092
Patient # 5330	MASC	Salvador	HTLV-2	Reactive	54.3765
Patient # 6058	FEM	Juazeiro	HTLV-2	Reactive	32.8022
Patient # 8892	MASC	Salvador	HTLV-2	Reactive	113.993
Patient # 12236	FEM	Lauro de Freitas	HTLV-2	Non-reactive	40.3778
Patient # 24610	MASC	Salvador	HTLV-2	Reactive	37.8125
Patient # 24656	FEM	Salvador	HTLV-2	Non-reactive	35.5346
Patient # 24767	FEM	Salvador	HTLV-2	Non-reactive	61.3087
Patient # 25051	FEM	Itamaraju	HTLV-2	Non-reactive	40.3559
Patient # 28945	FEM	Salvador	HTLV-2	Non-reactive	61.9795
Patient # 31472	MASC	Salvador	HTLV-2	Non-reactive	34.9569
Patient # 37513	FEM	Porto Seguro	HTLV-2	Non-reactive	30.4559
Patient # 43278	MASC	Itabela	HTLV-2	Reactive	47.0472
Patient # 49082	MASC	Serrinha	HTLV-2	Non-reactive	47.5948
Patient # 49250	MASC	Salvador	HTLV-2	Reactive	35.258
Patient # 50831	MASC	Salvador	HTLV-2	Non-reactive	47.7399
Patient # 52246	FEM	Salvador	HTLV-2	Non-reactive	45.9713
Patient # 57809	FEM	Vera Cruz	HTLV-2	Reactive	56.4819
Patient # 58098	MASC	Salvador	HTLV-2	Reactive	33.5661
Patient # 62681	FEM	Salvador	HTLV-2	Reactive	55.5537
Patient # 73025	FEM	Salvador	HTLV-2	Non-reactive	18.8884
Patient # 73867	FEM	Salvador	HTLV-2	Reactive	40.5503
Patient # 86050	FEM	Salvador	HTLV-2	Non-reactive	113.993
Patient # 94755	FEM	Piritiba	HTLV-2	Non-reactive	113.993
Patient # 96807	FEM	Valenca	HTLV-2	Non-reactive	31.1239
Patient # 99962	MASC	Salvador	HTLV-2	Reactive	50.204
Patient # 101533	FEM	Itapetinga	HTLV-2	Non-reactive	41.0513
Patient # 104495	FEM	Santo Antonio de Jesus	HTLV-2	Non-reactive	113.993

## Sheet: HLTV-1-2 positive patients
Code	Gender	City	HTLV serology	HCV serology	Age
Patient # 515	FEM	Salvador	HTLV-1/2	Non-reactive	51.5483
Patient # 629	FEM	Salvador	HTLV-1/2	Non-reactive	41.6071
Patient # 1208	FEM	Salvador	HTLV-1/2	Reactive	72.2382
Patient # 1524	FEM	Salvador	HTLV-1/2	Non-reactive	40.4928
Patient # 4712	FEM	Salvador	HTLV-1/2	Non-reactive	43.217
Patient # 5258	FEM	Salvador	HTLV-1/2	Non-reactive	35.9398
Patient # 8879	FEM	Salvador	HTLV-1/2	Non-reactive	29.4401
Patient # 9285	FEM	Salvador	HTLV-1/2	Non-reactive	71.5483
Patient # 17455	MASC	Catu	HTLV-1/2	Non-reactive	70.6585
Patient # 17869	MASC	Salvador	HTLV-1/2	Non-reactive	54.6256
Patient # 20427	FEM	Morro do Chapeu	HTLV-1/2	Reactive	26.5435
Patient # 23821	FEM	Santo Estevao	HTLV-1/2	Non-reactive	31.5209
Patient # 28396	FEM	Ilheus	HTLV-1/2	Non-reactive	24.6653
Patient # 29371	MASC	Salvador	HTLV-1/2	Non-reactive	68.3422
Patient # 33190	MASC	Salvador	HTLV-1/2	Reactive	53.4867
Patient # 36402	FEM	Aurelino Leal	HTLV-1/2	Non-reactive	45.3087
Patient # 37459	FEM	Aurelino Leal	HTLV-1/2	Non-reactive	35.0582
Patient # 41428	MASC	Salvador	HTLV-1/2	Non-reactive	52.4791
Patient # 47255	FEM	Salvador	HTLV-1/2	Non-reactive	113.993
Patient # 52158	FEM	Salvador	HTLV-1/2	Non-reactive	49.295
Patient # 53017	FEM	Salvador	HTLV-1/2	Non-reactive	38.9405
Patient # 54712	FEM	Esplanada	HTLV-1/2	Non-reactive	42.0643
Patient # 56834	FEM	Irara	HTLV-1/2	Non-reactive	47.0144
Patient # 58857	FEM	Entre Rios	HTLV-1/2	Non-reactive	52.397
Patient # 60254	MASC	Serrinha	HTLV-1/2	Non-reactive	113.993
Patient # 63206	FEM	Serrinha	HTLV-1/2	Non-reactive	65.9247
Patient # 68916	FEM	Camacan	HTLV-1/2	Non-reactive	21.3306
Patient # 69715	FEM	Salvador	HTLV-1/2	Non-reactive	55.5346
Patient # 71729	MASC	Salvador	HTLV-1/2	Non-reactive	113.993
Patient # 72568	FEM	Lauro de Freitas	HTLV-1/2	Non-reactive	31.2991
Patient # 73315	FEM	Salvador	HTLV-1/2	Non-reactive	44.6598
Patient # 79453	FEM	Itapetinga	HTLV-1/2	Non-reactive	31.9699
Patient # 84082	FEM	Itapetinga	HTLV-1/2	Non-reactive	26.4997
Patient # 94508	MASC	Lauro de Freitas	HTLV-1/2	Non-reactive	48.2601
Patient # 94509	FEM	Lauro de Freitas	HTLV-1/2	Non-reactive	46.601
Patient # 97127	FEM	Salvador	HTLV-1/2	Non-reactive	25.0376
Patient # 97250	MASC	Salvador	HTLV-1/2	Reactive	49.3634
Patient # 103293	MASC	Salvador	HTLV-1/2	Reactive	50.5079
Patient # 103572	FEM	Lauro de Freitas	HTLV-1/2	Non-reactive	36.5859
Patient # 104180	FEM	Salvador	HTLV-1/2	Non-reactive	53.306
Patient # 108590	FEM	Simoes Filho	HTLV-1/2	Non-reactive	19.8905
Patient # 113496	FEM	Miguel Calmon	HTLV-1/2	Non-reactive	64.4819
Patient # 117245	FEM	Canavieiras	HTLV-1/2	Non-reactive	18.4997

## Sheet: HTLV indeterminate patients
Code	Gender	City	HTLV serology	HCV serology	Age
Patient # 1318	FEM	Salvador	Indeterminate	Non-reactive	56.6954
Patient # 2454	FEM	Salvador	Indeterminate	Non-reactive	34.4695
Patient # 2811	MASC	Salvador	Indeterminate	Non-reactive	45.3114
Patient # 2966	FEM	Salvador	Indeterminate	Non-reactive	39.2252
Patient # 2991	FEM	Salvador	Indeterminate	Non-reactive	26.705
Patient # 3204	FEM	Alagoinhas	Indeterminate	Non-reactive	31.2827
Patient # 3579	MASC	Salvador	Indeterminate	Non-reactive	39.0171
Patient # 3684	FEM	Nova Soure	Indeterminate	Non-reactive	36.3532
Patient # 4032	FEM	Salvador	Indeterminate	Reactive	38.5133
Patient # 4369	MASC	Salvador	Indeterminate	Non-reactive	113.993
Patient # 4778	FEM	Salvador	Indeterminate	Non-reactive	44.7967
Patient # 5287	FEM	Salvador	Indeterminate	Non-reactive	26.8501
Patient # 5860	MASC	Salvador	Indeterminate	Reactive	41.2293
Patient # 6660	FEM	Valenca	Indeterminate	Reactive	38.9952
Patient # 8150	FEM	Cabeceiras do Paraguacu	Indeterminate	Non-reactive	33.5743
Patient # 8315	FEM	Salvador	Indeterminate	Non-reactive	29.0842
Patient # 8496	FEM	Salvador	Indeterminate	Non-reactive	65.1417
Patient # 8804	FEM	Santo Antonio de Jesus	Indeterminate	Non-reactive	38.9459
Patient # 8857	FEM	Camacan	Indeterminate	Non-reactive	54.5955
Patient # 9267	FEM	Camacari	Indeterminate	Non-reactive	52.5476
Patient # 9268	FEM	Salvador	Indeterminate	Non-reactive	31.8303
Patient # 12162	FEM	Itagi	Indeterminate	Non-reactive	30.7652
Patient # 12183	MASC	Miguel Calmon	Indeterminate	Non-reactive	46.7844
Patient # 13500	MASC	Vera Cruz	Indeterminate	Reactive	67.6112
Patient # 14490	FEM	Caetite	Indeterminate	Non-reactive	43.5236
Patient # 15021	FEM	Miguel Calmon	Indeterminate	Non-reactive	39.2142
Patient # 16228	FEM	Porto Seguro	Indeterminate	Non-reactive	26.4613
Patient # 16444	MASC	Camacan	Indeterminate	Non-reactive	55.6413
Patient # 16858	FEM	Missing data	Indeterminate	Non-reactive	27.5291
Patient # 18858	FEM	Miguel Calmon	Indeterminate	Non-reactive	24.1615
Patient # 19986	FEM	Santo Antonio de Jesus	Indeterminate	Non-reactive	28.9363
Patient # 20277	FEM	Salvador	Indeterminate	Non-reactive	26.8392
Patient # 20430	FEM	Capim Grosso	Indeterminate	Non-reactive	25.8754
Patient # 22045	FEM	Salvador	Indeterminate	Non-reactive	31.5592
Patient # 22129	FEM	Salvador	Indeterminate	Non-reactive	23.1294
Patient # 23141	FEM	Itamaraju	Indeterminate	Non-reactive	24.2245
Patient # 24665	FEM	Itamaraju	Indeterminate	Non-reactive	33.9055
Patient # 24747	FEM	Bonito	Indeterminate	Non-reactive	27.3128
Patient # 25021	FEM	Miguel Calmon	Indeterminate	Non-reactive	23.1403
Patient # 25175	FEM	Salvador	Indeterminate	Non-reactive	29.4073
Patient # 25467	MASC	Salvador	Indeterminate	Non-reactive	35.0226
Patient # 25952	FEM	Salvador	Indeterminate	Non-reactive	33.9247
Patient # 27126	FEM	Juazeiro	Indeterminate	Non-reactive	24.4189
Patient # 28107	FEM	Salvador	Indeterminate	Non-reactive	31.6961
Patient # 28146	MASC	Rio Real	Indeterminate	Non-reactive	37.8727
Patient # 28164	FEM	Ipira	Indeterminate	Non-reactive	24.5421
Patient # 28333	MASC	Salvador	Indeterminate	Non-reactive	45.3881
Patient # 29620	FEM	Salvador	Indeterminate	Non-reactive	34.5188
Patient # 30061	FEM	Ipira	Indeterminate	Non-reactive	35.2225
Patient # 30839	FEM	Salvador	Indeterminate	Non-reactive	36.8405
Patient # 32274	FEM	Paulo Afonso	Indeterminate	Non-reactive	23.5264
Patient # 32718	FEM	Morro do Chapeu	Indeterminate	Non-reactive	44.0493
Patient # 36564	FEM	Itamaraju	Indeterminate	Non-reactive	29.3744
Patient # 36984	FEM	Simoes Filho	Indeterminate	Non-reactive	44.0192
Patient # 38063	FEM	Livramento de Nossa Senhora	Indeterminate	Non-reactive	28.23
Patient # 38814	MASC	Salvador	Indeterminate	Non-reactive	44.3395
Patient # 38983	FEM	Itamaraju	Indeterminate	Non-reactive	23.9918
Patient # 39011	FEM	Capim Grosso	Indeterminate	Non-reactive	40.9336
Patient # 39041	FEM	Licinio de Almeida	Indeterminate	Non-reactive	25.9959
Patient # 39083	FEM	Salvador	Indeterminate	Non-reactive	49.4976
Patient # 39096	FEM	Jacobina	Indeterminate	Non-reactive	32.1369
Patient # 40027	MASC	Salvador	Indeterminate	Non-reactive	6.13826
Patient # 40952	FEM	Rio Real	Indeterminate	Non-reactive	45.796
Patient # 41236	FEM	Itamaraju	Indeterminate	Non-reactive	36.0739
Patient # 41296	FEM	Salvador	Indeterminate	Non-reactive	41.8015
Patient # 41537	FEM	Capim Grosso	Indeterminate	Non-reactive	37.5989
Patient # 42521	FEM	Conceicao do Coite	Indeterminate	Non-reactive	31.8439
Patient # 42920	FEM	Jacobina	Indeterminate	Non-reactive	25.8754
Patient # 43430	FEM	Itabela	Indeterminate	Non-reactive	57.0979
Patient # 44563	FEM	Feira de Santana	Indeterminate	Non-reactive	5.35797
Patient # 45486	MASC	Salvador	Indeterminate	Reactive	31.2279
Patient # 45494	FEM	Ribeira do Pombal	Indeterminate	Non-reactive	51.6851
Patient # 45703	FEM	Itamaraju	Indeterminate	Non-reactive	55.3046
Patient # 45756	FEM	Salvador	Indeterminate	Non-reactive	23.9973
Patient # 45786	FEM	Salvador	Indeterminate	Non-reactive	5.05133
Patient # 46157	FEM	Salvador	Indeterminate	Non-reactive	45.5469
Patient # 47214	FEM	Salvador	Indeterminate	Non-reactive	26.5818
Patient # 47352	FEM	Salvador	Indeterminate	Non-reactive	29.0459
Patient # 47384	FEM	Salvador	Indeterminate	Non-reactive	32.5476
Patient # 47437	FEM	Salvador	Indeterminate	Non-reactive	27.0253
Patient # 47792	FEM	Salvador	Indeterminate	Non-reactive	22.8309
Patient # 48009	FEM	Capim Grosso	Indeterminate	Non-reactive	113.993
Patient # 48034	FEM	Camacan	Indeterminate	Non-reactive	31.0445
Patient # 48091	FEM	Antonio Cardoso	Indeterminate	Non-reactive	36.2272
Patient # 48473	FEM	Tanhacu	Indeterminate	Non-reactive	34.6639
Patient # 48589	FEM	Salvador	Indeterminate	Non-reactive	27.0034
Patient # 48660	FEM	Salvador	Indeterminate	Non-reactive	32.4244
Patient # 48709	MASC	Salvador	Indeterminate	Non-reactive	33.0568
Patient # 50100	FEM	Salvador	Indeterminate	Non-reactive	51.3292
Patient # 50191	FEM	Itamaraju	Indeterminate	Non-reactive	43.9973
Patient # 50229	FEM	Itaparica	Indeterminate	Non-reactive	28.9199
Patient # 50249	MASC	Salvador	Indeterminate	Non-reactive	20.6434
Patient # 50382	FEM	Salvador	Indeterminate	Non-reactive	39.3785
Patient # 50953	FEM	Ribeira do Pombal	Indeterminate	Non-reactive	32.8405
Patient # 51225	FEM	Serrinha	Indeterminate	Non-reactive	22.3326
Patient # 51403	FEM	Conde	Indeterminate	Non-reactive	33.0459
Patient # 51731	FEM	Camacan	Indeterminate	Non-reactive	31.2115
Patient # 52008	FEM	Salvador	Indeterminate	Non-reactive	23.2307
Patient # 52512	FEM	Ipira	Indeterminate	Non-reactive	29.8453
Patient # 52779	FEM	Jacobina	Indeterminate	Non-reactive	29.6674
Patient # 52828	MASC	Salvador	Indeterminate	Non-reactive	24.5695
Patient # 53102	FEM	Salvador	Indeterminate	Non-reactive	40.8022
Patient # 53255	FEM	Conceicao do Coite	Indeterminate	Non-reactive	26.6749
Patient # 53485	FEM	Camacan	Indeterminate	Non-reactive	26.4339
Patient # 53597	FEM	Morro do Chapeu	Indeterminate	Non-reactive	35.7618
Patient # 53845	MASC	Salvador	Indeterminate	Non-reactive	43.6988
Patient # 54009	FEM	Salvador	Indeterminate	Non-reactive	34.0287
Patient # 54546	FEM	Candeias	Indeterminate	Non-reactive	23.4606
Patient # 55655	FEM	Ilheus	Indeterminate	Non-reactive	26.3053
Patient # 55845	FEM	Conceicao do Coite	Indeterminate	Non-reactive	113.993
Patient # 56353	FEM	Olindina	Indeterminate	Non-reactive	34.8939
Patient # 56684	MASC	Salvador	Indeterminate	Non-reactive	33.2868
Patient # 57022	FEM	Senhor do Bonfim	Indeterminate	Non-reactive	43.9507
Patient # 59376	FEM	Miguel Calmon	Indeterminate	Non-reactive	44.6571
Patient # 60004	MASC	Conceicao do Coite	Indeterminate	Non-reactive	51.3237
Patient # 60242	FEM	Valente	Indeterminate	Non-reactive	26.538
Patient # 61864	FEM	Capim Grosso	Indeterminate	Non-reactive	29.5387
Patient # 62926	FEM	Vitoria da Conquista	Indeterminate	Non-reactive	44.3751
Patient # 62955	FEM	Itapetinga	Indeterminate	Non-reactive	71.1869
Patient # 62957	MASC	Itapetinga	Indeterminate	Non-reactive	20.5969
Patient # 62963	FEM	Conceicao do Coite	Indeterminate	Non-reactive	44.794
Patient # 64488	FEM	Itapetinga	Indeterminate	Non-reactive	19.0582
Patient # 65189	FEM	Ilheus	Indeterminate	Non-reactive	33.1472
Patient # 65278	FEM	Itubera	Indeterminate	Non-reactive	20.5038
Patient # 67134	MASC	Miguel Calmon	Indeterminate	Non-reactive	50.9843
Patient # 67572	MASC	Salvador	Indeterminate	Non-reactive	38.5927
Patient # 67662	FEM	Varzea da Roca	Indeterminate	Non-reactive	33.9822
Patient # 67720	FEM	Miguel Calmon	Indeterminate	Non-reactive	113.993
Patient # 67998	FEM	Serrinha	Indeterminate	Non-reactive	44.011
Patient # 68000	FEM	Serrinha	Indeterminate	Non-reactive	30.5161
Patient # 71988	FEM	Camacan	Indeterminate	Non-reactive	20.2793
Patient # 74036	FEM	Salvador	Indeterminate	Non-reactive	29.9357
Patient # 77724	FEM	Angurera	Indeterminate	Non-reactive	35.9699
Patient # 78821	FEM	Salvador	Indeterminate	Non-reactive	29.0678
Patient # 79606	MASC	Salvador	Indeterminate	Non-reactive	113.993
Patient # 80910	MASC	Santo Antonio de Jesus	Indeterminate	Non-reactive	36.7173
Patient # 81406	FEM	Salvador	Indeterminate	Non-reactive	30.7899
Patient # 84369	MASC	Salvador	Indeterminate	Reactive	57.1034
Patient # 90724	FEM	Salvador	Indeterminate	Non-reactive	48.8761
Patient # 94234	FEM	Miguel Calmon	Indeterminate	Non-reactive	32.4627
Patient # 94573	FEM	Lauro de Freitas	Indeterminate	Non-reactive	40.5038
Patient # 94927	FEM	Caravelas	Indeterminate	Non-reactive	25.8097
Patient # 95107	FEM	Itapetinga	Indeterminate	Non-reactive	67.7645
Patient # 96109	FEM	Teofilandia	Indeterminate	Non-reactive	22.3272
Patient # 101745	MASC	Salvador	Indeterminate	Reactive	43.1814
Patient # 107625	FEM	Santa Rita de Cassia	Indeterminate	Non-reactive	28.4162
Patient # 112944	FEM	Salvador	Indeterminate	Non-reactive	113.993
Patient # 118629	FEM	Salvador	Indeterminate	Non-reactive	53.6208

## Sheet: Rates
Mesoregion	Miroregion	City	Population	Cases of HTLV+HCV-	Cases of HTLV-HCV+	Cases of HTLV+HCV+	Rates for HTLV+HCV-	Rates for HTLV-HCV+	Rates for HTLV+HCV+
Centro Norte Baiano	Alagoinhas	Aporá	18270.5	0	0	0	0	0	0
Centro Sul Baiano	Alagoinhas	Crisópolis	19798.5	0	1	0	0	5.05089	0
Centro Sul Baiano	Alagoinhas	Alagoinhas	134871	5	6	0	3.70725	4.4487	0
Centro Sul Baiano	Alagoinhas	Araças	11848.5	1	0	0	8.43989	0	0
Nordeste Baiano	Alagoinhas	Rio Real	36802	2	1	0	5.43449	2.71724	0
Nordeste Baiano	Alagoinhas	Acajutiba	14815	1	0	0	6.74992	0	0
Nordeste Baiano	Alagoinhas	Aramari	9695	0	0	0	0	0	0
Nordeste Baiano	Alagoinhas	Barrocas	13625.5	0	0	0	0	0	0
Nordeste Baiano	Alagoinhas	Inhambupe	34704.5	0	0	0	0	0	0
Nordeste Baiano	Alagoinhas	Sátiro Dias	18428.5	0	0	0	0	0	0
Nordeste Baiano	Barra	Barra	48743.5	0	0	0	0	0	0
Sul Baiano	Barra	Buritirama	19021.5	0	0	0	0	0	0
Vale Sao-Francisco da Bahia	Barra	Xique-Xique	46444.5	1	0	0	2.15311	0	0
Vale Sao-Francisco da Bahia	Barra	Ibotirama	25846.5	0	0	0	0	0	0
Vale Sao-Francisco da Bahia	Barra	Itaguaçu da Bahia	12821	0	0	0	0	0	0
Vale Sao-Francisco da Bahia	Barra	Morpará	8790.5	0	0	0	0	0	0
Vale Sao-Francisco da Bahia	Barra	Muquém de São Francisco	10298.5	0	0	0	0	0	0
Extremo Oeste Baiano	Barreiras	São Desidério	25944	2	0	0	7.70891	0	0
Extremo Oeste Baiano	Barreiras	Formosa do Rio Preto	21368.5	0	0	0	0	0	0
Extremo Oeste Baiano	Barreiras	Luís Eduardo Magalhães	46643.5	0	0	0	0	0	0
Extremo Oeste Baiano	Barreiras	Riachão das Neves	22908	0	0	0	0	0	0
Metropolitana de Salvador	Barreiras	Catolândia	3671	0	0	0	0	0	0
Sul Baiano	Barreiras	Barreiras	132550	2	3	0	1.50887	2.26331	0
Sul Baiano	Barreiras	Baianópolis	13300.5	0	0	0	0	0	0
Centro Norte Baiano	Bom Jesus da Lapa	Bom Jesus da Lapa	63526.5	0	0	0	0	0	0
Nordeste Baiano	Bom Jesus da Lapa	Carinhanha	29449.5	0	0	0	0	0	0
Vale Sao-Francisco da Bahia	Bom Jesus da Lapa	Serra do Ramalho	31491.5	0	1	0	0	3.17546	0
Vale Sao-Francisco da Bahia	Bom Jesus da Lapa	Feira da Mata	6395.5	0	0	0	0	0	0
Vale Sao-Francisco da Bahia	Bom Jesus da Lapa	Paratinga	29051	0	0	0	0	0	0
Vale Sao-Francisco da Bahia	Bom Jesus da Lapa	Sítio do Mato	12879	0	0	0	0	0	0
Centro Sul Baiano	Boquira	Ibitiara	16430	0	1	0	0	6.08643	0
Centro Sul Baiano	Boquira	Macaúbas	46974.5	1	0	0	2.12881	0	0
Centro Sul Baiano	Boquira	Boquira	22430.5	0	0	0	0	0	0
Centro Sul Baiano	Boquira	Botuporã	11106	0	0	0	0	0	0
Centro Sul Baiano	Boquira	Ibipitanga	13968.5	0	0	0	0	0	0
Centro Sul Baiano	Boquira	Ipupiara	9095	0	0	0	0	0	0
Centro Sul Baiano	Boquira	Novo Horizonte	10697.5	0	0	0	0	0	0
Centro Sul Baiano	Boquira	Oliveira dos Brejinhos	22591.5	0	0	0	0	0	0
Centro Sul Baiano	Boquira	Tanque Novo	16088	0	0	0	0	0	0
Extremo Oeste Baiano	Boquira	Brotas de Macaúbas	11195	0	0	0	0	0	0
Metropolitana de Salvador	Boquira	Caturama	8647	0	0	0	0	0	0
Centro Norte Baiano	Brumado	Caraíbas	10600	0	0	0	0	0	0
Centro Norte Baiano	Brumado	Cordeiros	8672	0	0	0	0	0	0
Centro Sul Baiano	Brumado	Brumado	63391.5	0	1	1	0	1.5775	1.5775
Centro Sul Baiano	Brumado	Guajeru	8226.5	0	1	0	0	12.1558	0
Centro Sul Baiano	Brumado	Aracatu	14266	0	0	0	0	0	0
Centro Sul Baiano	Brumado	Ituaçu	18304.5	0	0	0	0	0	0
Centro Sul Baiano	Brumado	Maetinga	8612.5	0	0	0	0	0	0
Centro Sul Baiano	Brumado	Malhada de Pedras	7900.5	0	0	0	0	0	0
Centro Sul Baiano	Brumado	Piripá	13302.5	0	0	0	0	0	0
Centro Sul Baiano	Brumado	Presidente Jânio Quadros	14421	0	0	0	0	0	0
Centro Sul Baiano	Brumado	Rio do Antônio	14784	0	0	0	0	0	0
Centro Sul Baiano	Brumado	Tanhaçu	19902.5	0	0	0	0	0	0
Centro Sul Baiano	Brumado	Tremedal	18594.5	0	0	0	0	0	0
Nordeste Baiano	Brumado	Condeúba	17002	0	0	0	0	0	0
Extremo Oeste Baiano	Catu	Catu	49559	1	2	0	2.0178	4.03559	0
Metropolitana de Salvador	Catu	Terra Nova	12467	0	0	1	0	0	8.02118
Metropolitana de Salvador	Catu	São Sebastião do Passé	40972	2	1	1	4.88138	2.44069	2.44069
Metropolitana de Salvador	Catu	Pojuca	30970	1	0	0	3.22893	0	0
Metropolitana de Salvador	Catu	Itanagra	6787	0	0	0	0	0	0
Metropolitana de Salvador	Catu	Mata de São João	38068.5	0	0	0	0	0	0
Nordeste Baiano	Catu	Conceição do Jacuípe	28038.5	1	0	0	3.56652	0	0
Centro Norte Baiano	Cotegipe	Angical	14925	0	0	0	0	0	0
Centro Sul Baiano	Cotegipe	Brejolândia	9391.5	0	0	0	0	0	0
Extremo Oeste Baiano	Cotegipe	Santa Rita de Cássia	26646.5	1	1	0	3.75284	3.75284	0
Extremo Oeste Baiano	Cotegipe	Cotegipe	14008	0	0	0	0	0	0
Extremo Oeste Baiano	Cotegipe	Mansidão	11919.5	0	0	0	0	0	0
Extremo Oeste Baiano	Cotegipe	Tabocas do Brejo Velho	12455	0	0	0	0	0	0
Extremo Oeste Baiano	Cotegipe	Wanderley	13079.5	0	0	0	0	0	0
Nordeste Baiano	Cotegipe	Cristópolis	13867.5	0	0	0	0	0	0
Centro Sul Baiano	Entre Rios	Entre Rios	39126.5	2	4	0	5.11163	10.2233	0
Metropolitana de Salvador	Entre Rios	Conde	22484	2	3	0	8.89521	13.3428	0
Nordeste Baiano	Entre Rios	Esplanada	31852	3	0	1	9.41856	0	3.13952
Nordeste Baiano	Entre Rios	Jandaíra	9892.5	1	0	0	10.1087	0	0
Sul Baiano	Entre Rios	Cardeal da Silva	8412	0	0	0	0	0	0
Centro Sul Baiano	Euclides da Cunha	Cansanção	33464	1	0	0	2.98829	0	0
Nordeste Baiano	Euclides da Cunha	Queimadas	27682	3	6	0	10.8374	21.6747	0
Nordeste Baiano	Euclides da Cunha	Canudos	14948.5	0	0	0	0	0	0
Nordeste Baiano	Euclides da Cunha	Euclides da Cunha	57434	0	0	0	0	0	0
Nordeste Baiano	Euclides da Cunha	Monte Santo	52846	0	0	0	0	0	0
Nordeste Baiano	Euclides da Cunha	Nordestina	12385	0	0	0	0	0	0
Nordeste Baiano	Euclides da Cunha	Quijingue	27589	0	0	0	0	0	0
Nordeste Baiano	Euclides da Cunha	Tucano	49323.5	0	0	0	0	0	0
Nordeste Baiano	Euclides da Cunha	Uauá	24951.5	0	0	0	0	0	0
Centro Norte Baiano	Feira de Santana	Ipirá	60891	9	28	1	14.7805	45.9838	1.64228
Centro Norte Baiano	Feira de Santana	Itatim	14962.5	0	1	0	0	6.68338	0
Centro Norte Baiano	Feira de Santana	Feira de Santana	578247	3	19	0	0.518809	3.28579	0
Centro Norte Baiano	Feira de Santana	Santo Estêvão	45403	2	1	0	4.405	2.2025	0
Centro Norte Baiano	Feira de Santana	Tanquinho	7792	1	0	0	12.8337	0	0
Centro Norte Baiano	Feira de Santana	Irará	25703.5	2	0	0	7.78104	0	0
Centro Norte Baiano	Feira de Santana	Rafael Jambeiro	23350	1	0	0	4.28266	0	0
Centro Norte Baiano	Feira de Santana	Água Fria	15049	0	0	0	0	0	0
Centro Norte Baiano	Feira de Santana	Ipecaetá	15788.5	0	0	0	0	0	0
Centro Norte Baiano	Feira de Santana	Ouriçangas	8068	0	0	0	0	0	0
Centro Norte Baiano	Feira de Santana	Pedrão	7214	0	0	0	0	0	0
Centro Norte Baiano	Feira de Santana	Pintadas	10746	0	0	0	0	0	0
Centro Norte Baiano	Feira de Santana	Santa Bárbara	19839	0	0	0	0	0	0
Centro Norte Baiano	Feira de Santana	Santanópolis	9376.5	0	0	0	0	0	0
Centro Norte Baiano	Feira de Santana	São Gonçalo dos Campos	29797.5	0	0	0	0	0	0
Centro Norte Baiano	Feira de Santana	Serra Preta	15634	0	0	0	0	0	0
Centro Norte Baiano	Feira de Santana	Teodoro Sampaio	8398	0	0	0	0	0	0
Centro Sul Baiano	Feira de Santana	Amélia Rodrigues	23145.5	0	1	0	0	4.32049	0
Centro Sul Baiano	Feira de Santana	Coração de Maria	23477	0	0	0	0	0	0
Extremo Oeste Baiano	Feira de Santana	Anguera	9621	0	1	0	0	10.3939	0
Extremo Oeste Baiano	Feira de Santana	Conceição da Feira	19506.5	0	0	0	0	0	0
Extremo Oeste Baiano	Feira de Santana	Santa Teresinha	10117	0	0	0	0	0	0
Metropolitana de Salvador	Feira de Santana	Elísio Medrado	8033.5	0	0	0	0	0	0
Nordeste Baiano	Feira de Santana	Antônio Cardoso	12311	0	0	0	0	0	0
Centro Sul Baiano	Guanambi	Guanambi	77691	1	4	1	1.28715	5.1486	1.28715
Centro Sul Baiano	Guanambi	Lagoa Real	14010	0	1	0	0	7.13776	0
Centro Sul Baiano	Guanambi	Jacaraci	14640.5	0	1	0	0	6.83037	0
Centro Sul Baiano	Guanambi	Caetité	47094	1	2	0	2.12341	4.24683	0
Centro Sul Baiano	Guanambi	Riacho de Santana	30011	0	1	0	0	3.33211	0
Centro Sul Baiano	Guanambi	Ibiassucê	9439.5	0	0	0	0	0	0
Centro Sul Baiano	Guanambi	Igaporã	14962	0	0	0	0	0	0
Centro Sul Baiano	Guanambi	Iuiú	11741	0	0	0	0	0	0
Centro Sul Baiano	Guanambi	Licínio de Almeida	12895.5	0	0	0	0	0	0
Centro Sul Baiano	Guanambi	Malhada	16491.5	0	0	0	0	0	0
Centro Sul Baiano	Guanambi	Matina	12418	0	0	0	0	0	0
Centro Sul Baiano	Guanambi	Mortugaba	14068	0	0	0	0	0	0
Centro Sul Baiano	Guanambi	Palmas de Monte Alto	21502	0	0	0	0	0	0
Centro Sul Baiano	Guanambi	Pindaí	15684.5	0	0	0	0	0	0
Centro Sul Baiano	Guanambi	Sebastião Laranjeiras	10879.5	0	0	0	0	0	0
Centro Sul Baiano	Guanambi	Urandi	16107.5	0	0	0	0	0	0
Metropolitana de Salvador	Guanambi	Caculé	22056	1	0	0	4.53391	0	0
Metropolitana de Salvador	Guanambi	Candiba	12420.5	0	0	0	0	0	0
Centro Norte Baiano	Ilheus-Iatabuna	Camacan	30677	10	11	1	32.5977	35.8575	3.25977
Centro Norte Baiano	Ilheus-Iatabuna	Canavieiras	36383	5	1	0	13.7427	2.74854	0
Centro Norte Baiano	Ilheus-Iatabuna	Barra do Rocha	6234	0	0	0	0	0	0
Centro Norte Baiano	Ilheus-Iatabuna	Barro Preto	6846.5	0	0	0	0	0	0
Centro Sul Baiano	Ilheus-Iatabuna	Buerarema	20596.5	0	0	0	0	0	0
Metropolitana de Salvador	Ilheus-Iatabuna	Aurelino Leal	14509	2	1	0	13.7845	6.89227	0
Nordeste Baiano	Ilheus-Iatabuna	Arataca	10999.5	1	0	0	9.09132	0	0
Nordeste Baiano	Ilheus-Iatabuna	Coaraci	22780.5	0	0	0	0	0	0
Nordeste Baiano	Ilheus-Iatabuna	Santa Luzia	15310.5	0	0	0	0	0	0
Sul Baiano	Ilheus-Iatabuna	Ipiaú	43169.5	11	20	2	25.481	46.329	4.6329
Sul Baiano	Ilheus-Iatabuna	Ilhéus	219927	11	8	2	5.00166	3.63757	0.909393
Sul Baiano	Ilheus-Iatabuna	Ubaitaba	20600.5	6	8	0	29.1255	38.834	0
Sul Baiano	Ilheus-Iatabuna	Itagibá	15984	2	2	0	12.5125	12.5125	0
Sul Baiano	Ilheus-Iatabuna	Ubatã	25092	4	1	0	15.9413	3.98533	0
Sul Baiano	Ilheus-Iatabuna	Itabuna	211424	4	3	0	1.89193	1.41895	0
Sul Baiano	Ilheus-Iatabuna	Gongogi	6713.5	1	0	0	14.8954	0	0
Sul Baiano	Ilheus-Iatabuna	Itajuípe	20486.5	1	0	0	4.88126	0	0
Sul Baiano	Ilheus-Iatabuna	Ibirataia	27520	1	0	0	3.63372	0	0
Sul Baiano	Ilheus-Iatabuna	Almadina	6705.5	0	0	0	0	0	0
Sul Baiano	Ilheus-Iatabuna	Belmonte	21885.5	0	0	0	0	0	0
Sul Baiano	Ilheus-Iatabuna	Firmino Alves	5689	0	0	0	0	0	0
Sul Baiano	Ilheus-Iatabuna	Floresta Azul	10439	0	0	0	0	0	0
Sul Baiano	Ilheus-Iatabuna	Gandu	30684.5	0	0	0	0	0	0
Sul Baiano	Ilheus-Iatabuna	Ibicaraí	24865.5	0	0	0	0	0	0
Sul Baiano	Ilheus-Iatabuna	Ibirapitanga	23674.5	0	0	0	0	0	0
Sul Baiano	Ilheus-Iatabuna	Itacaré	25493.5	0	0	0	0	0	0
Sul Baiano	Ilheus-Iatabuna	Itaju do Colônia	7697	0	0	0	0	0	0
Sul Baiano	Ilheus-Iatabuna	Itamari	8587.5	0	0	0	0	0	0
Sul Baiano	Ilheus-Iatabuna	Itapé	11062.5	0	0	0	0	0	0
Sul Baiano	Ilheus-Iatabuna	Itapebi	11712.5	0	0	0	0	0	0
Sul Baiano	Ilheus-Iatabuna	Itapitanga	10255.5	0	0	0	0	0	0
Sul Baiano	Ilheus-Iatabuna	Jussari	6865	0	0	0	0	0	0
Sul Baiano	Ilheus-Iatabuna	Mascote	16309.5	0	0	0	0	0	0
Sul Baiano	Ilheus-Iatabuna	Nova Ibiá	7057.5	0	0	0	0	0	0
Sul Baiano	Ilheus-Iatabuna	Pau Brasil	12301	0	0	0	0	0	0
Sul Baiano	Ilheus-Iatabuna	Santa Cruz da Vitória	25403	0	0	0	0	0	0
Sul Baiano	Ilheus-Iatabuna	São José da Vitória	6159	0	0	0	0	0	0
Sul Baiano	Ilheus-Iatabuna	Teolândia	12616	0	0	0	0	0	0
Sul Baiano	Ilheus-Iatabuna	Una	25112.5	0	0	0	0	0	0
Sul Baiano	Ilheus-Iatabuna	Uruçuca	22538	0	0	0	0	0	0
Sul Baiano	Ilheus-Iatabuna	Wenceslau Guimarães	24356	0	0	0	0	0	0
Centro Norte Baiano	Irece	Irecê	63991	0	3	0	0	4.68816	0
Centro Norte Baiano	Irece	Presidente Dutra	14043	1	0	0	7.12099	0	0
Centro Norte Baiano	Irece	América Dourada	16460.5	0	0	0	0	0	0
Centro Norte Baiano	Irece	Gentio do Ouro	11655.5	0	0	0	0	0	0
Centro Norte Baiano	Irece	Ibipeba	17096	0	0	0	0	0	0
Centro Norte Baiano	Irece	Ibititá	18886.5	0	0	0	0	0	0
Centro Norte Baiano	Irece	Iraquara	23234	0	0	0	0	0	0
Centro Norte Baiano	Irece	João Dourado	21272	0	0	0	0	0	0
Centro Norte Baiano	Irece	Jussara	15076.5	0	0	0	0	0	0
Centro Norte Baiano	Irece	Lapão	26020.5	0	0	0	0	0	0
Centro Norte Baiano	Irece	Mulungu do Morro	14092	0	0	0	0	0	0
Centro Norte Baiano	Irece	São Gabriel	18759	0	0	0	0	0	0
Centro Norte Baiano	Irece	Souto Soares	18518.5	0	0	0	0	0	0
Centro Norte Baiano	Irece	Uibaí	13946.5	0	0	0	0	0	0
Centro Sul Baiano	Irece	Central	17624	1	0	0	5.67408	0	0
Centro Sul Baiano	Irece	Barra do Mendes	14255	0	0	0	0	0	0
Centro Sul Baiano	Irece	Cafarnaum	17700	0	0	0	0	0	0
Extremo Oeste Baiano	Irece	Barro Alto	13694	0	0	0	0	0	0
Extremo Oeste Baiano	Irece	Canarana	24789.5	0	0	0	0	0	0
Centro Norte Baiano	Itaberaba	Tapiramutá	17606.5	2	2	0	11.3594	11.3594	0
Centro Norte Baiano	Itaberaba	Mundo Novo	24458	1	1	0	4.08864	4.08864	0
Centro Norte Baiano	Itaberaba	Mairi	19535.5	2	0	0	10.2378	0	0
Centro Norte Baiano	Itaberaba	Várzea da Roça	14692.5	1	0	0	6.80619	0	0
Centro Norte Baiano	Itaberaba	Iaçu	28178	1	0	0	3.54887	0	0
Centro Norte Baiano	Itaberaba	Ruy Barbosa	29838.5	1	0	0	3.35137	0	0
Centro Norte Baiano	Itaberaba	Ibiquera	5133	0	0	0	0	0	0
Centro Norte Baiano	Itaberaba	Itaberaba	60401.5	0	0	0	0	0	0
Centro Norte Baiano	Itaberaba	Lajedinho	4354.5	0	0	0	0	0	0
Centro Norte Baiano	Itaberaba	Macajuba	11388.5	0	0	0	0	0	0
Centro Sul Baiano	Itaberaba	Boa Vista do Tupim	18066	0	0	0	0	0	0
Extremo Oeste Baiano	Itaberaba	Baixa Grande	21306	2	1	0	9.38703	4.69351	0
Centro Norte Baiano	Itapetinga	Encruzilhada	22166.5	0	0	0	0	0	0
Centro Sul Baiano	Itapetinga	Itapetinga	64540.5	33	19	0	51.1307	29.4389	0
Centro Sul Baiano	Itapetinga	Itororó	20479	3	3	0	14.6492	14.6492	0
Centro Sul Baiano	Itapetinga	Itambé	34441	1	0	0	2.90352	0	0
Centro Sul Baiano	Itapetinga	Itarantim	17936.5	0	0	0	0	0	0
Centro Sul Baiano	Itapetinga	Macarani	16231.5	0	0	0	0	0	0
Centro Sul Baiano	Itapetinga	Maiquinique	8625.5	0	0	0	0	0	0
Centro Sul Baiano	Itapetinga	Potiraguá	10247.5	0	0	0	0	0	0
Centro Sul Baiano	Itapetinga	Ribeirão do Largo	14536	0	0	0	0	0	0
Centro Norte Baiano	Jacobina	Morro do Chapéu	34276	6	7	1	17.505	20.4225	2.91749
Centro Norte Baiano	Jacobina	Miguel Calmon	27537.5	8	12	0	29.0513	43.5769	0
Centro Norte Baiano	Jacobina	Saúde	12027.5	2	4	0	16.6286	33.2571	0
Centro Norte Baiano	Jacobina	Quixabeira	9468.5	1	1	0	10.5613	10.5613	0
Centro Norte Baiano	Jacobina	Serrolândia	12346	1	1	0	8.09979	8.09979	0
Centro Norte Baiano	Jacobina	Piritiba	24847.5	3	2	0	12.0736	8.0491	0
Centro Norte Baiano	Jacobina	Jacobina	77647	4	1	0	5.15152	1.28788	0
Centro Norte Baiano	Jacobina	Mirangaba	18017	0	0	0	0	0	0
Centro Norte Baiano	Jacobina	Ourolândia	16617	0	0	0	0	0	0
Centro Norte Baiano	Jacobina	Ponto Novo	14985.5	0	0	0	0	0	0
Centro Norte Baiano	Jacobina	São José do Jacuípe	10669.5	0	0	0	0	0	0
Centro Norte Baiano	Jacobina	Várzea do Poço	8747	0	0	0	0	0	0
Centro Norte Baiano	Jacobina	Várzea Nova	14151	0	0	0	0	0	0
Centro Sul Baiano	Jacobina	Caém	10399	0	0	0	0	0	0
Nordeste Baiano	Jacobina	Capim Grosso	26380.5	3	4	0	11.372	15.1627	0
Sul Baiano	Jacobina	Caldeirão Grande	13375.5	0	0	0	0	0	0
Centro Sul Baiano	Jequie	Itagi	14084	2	0	1	14.2005	0	7.10026
Centro Sul Baiano	Jequie	Brejões	12752	0	1	0	0	7.84191	0
Centro Sul Baiano	Jequie	Laje	21566	1	1	0	4.63693	4.63693	0
Centro Sul Baiano	Jequie	Mutuípe	21403	1	0	0	4.67224	0	0
Centro Sul Baiano	Jequie	Jaguaquara	47301	1	0	0	2.11412	0	0
Centro Sul Baiano	Jequie	Aiquara	5263.5	0	0	0	0	0	0
Centro Sul Baiano	Jequie	Irajuba	7397.5	0	0	0	0	0	0
Centro Sul Baiano	Jequie	Iramaia	14573.5	0	0	0	0	0	0
Centro Sul Baiano	Jequie	Itaquara	7692	0	0	0	0	0	0
Centro Sul Baiano	Jequie	Itiruçu	16151	0	0	0	0	0	0
Centro Sul Baiano	Jequie	Jequié	148124	0	0	0	0	0	0
Centro Sul Baiano	Jequie	Jiquiriçá	13538.5	0	0	0	0	0	0
Centro Sul Baiano	Jequie	Jitaúna	16848	0	0	0	0	0	0
Centro Sul Baiano	Jequie	Lafaiete Coutinho	3594	0	0	0	0	0	0
Centro Sul Baiano	Jequie	Lajedo do Tabocal	8731.5	0	0	0	0	0	0
Centro Sul Baiano	Jequie	Maracás	34898.5	0	0	0	0	0	0
Centro Sul Baiano	Jequie	Marcionílio Souza	10866.5	0	0	0	0	0	0
Centro Sul Baiano	Jequie	Milagres	11879	0	0	0	0	0	0
Centro Sul Baiano	Jequie	Nova Itarana	7636.5	0	0	0	0	0	0
Centro Sul Baiano	Jequie	Planaltino	8627.5	0	0	0	0	0	0
Centro Sul Baiano	Jequie	Santa Inês	10654	0	0	0	0	0	0
Centro Sul Baiano	Jequie	São Miguel das Matas	10446.5	0	0	0	0	0	0
Centro Sul Baiano	Jequie	Ubaíra	21078	0	0	0	0	0	0
Extremo Oeste Baiano	Jequie	Cravolândia	5616.5	0	0	0	0	0	0
Nordeste Baiano	Jequie	Apuarema	7550	0	0	0	0	0	0
Sul Baiano	Jequie	Amargosa	34239	0	0	0	0	0	0
Extremo Oeste Baiano	Jeremoabo	Coronel João Sá	18213.5	0	0	0	0	0	0
Nordeste Baiano	Jeremoabo	Jeremoabo	38196.5	0	0	0	0	0	0
Nordeste Baiano	Jeremoabo	Pedro Alexandre	17412	0	0	0	0	0	0
Nordeste Baiano	Jeremoabo	Santa Brígida	15652.5	0	0	0	0	0	0
Nordeste Baiano	Jeremoabo	Sítio do Quinto	13921	0	0	0	0	0	0
Metropolitana de Salvador	Juazeiro	Curaçá	33145.5	0	0	0	0	0	0
Sul Baiano	Juazeiro	Campo Alegre de Lourdes	27301.5	0	0	0	0	0	0
Vale Sao-Francisco da Bahia	Juazeiro	Juazeiro	234082	4	8	1	1.7088	3.4176	0.4272
Vale Sao-Francisco da Bahia	Juazeiro	Casa Nova	64235	0	0	0	0	0	0
Vale Sao-Francisco da Bahia	Juazeiro	Pilão Arcado	33438	0	0	0	0	0	0
Vale Sao-Francisco da Bahia	Juazeiro	Remanso	38701	0	0	0	0	0	0
Vale Sao-Francisco da Bahia	Juazeiro	Sento Sé	37254	0	0	0	0	0	0
Vale Sao-Francisco da Bahia	Juazeiro	Sobradinho	21662.5	0	0	0	0	0	0
Centro Sul Baiano	Livramento do Brumado	Livramento de Nossa Senhora	43017.5	0	2	0	0	4.64927	0
Centro Sul Baiano	Livramento do Brumado	Paramirim	20359	0	0	0	0	0	0
Centro Sul Baiano	Livramento do Brumado	Rio do Pires	11470	0	0	0	0	0	0
Metropolitana de Salvador	Livramento do Brumado	Dom Basílio	11300.5	0	0	0	0	0	0
Nordeste Baiano	Livramento do Brumado	Érico Cardoso	10709	0	0	0	0	0	0
Centro Norte Baiano	Paulo Afonso	Chorrochó	10791	0	0	0	0	0	0
Vale Sao-Francisco da Bahia	Paulo Afonso	Paulo Afonso	103797	3	3	0	2.89026	2.89026	0
Vale Sao-Francisco da Bahia	Paulo Afonso	Abaré	17839.5	0	0	0	0	0	0
Vale Sao-Francisco da Bahia	Paulo Afonso	Glória	14051	0	0	0	0	0	0
Vale Sao-Francisco da Bahia	Paulo Afonso	Macururé	7832.5	0	0	0	0	0	0
Vale Sao-Francisco da Bahia	Paulo Afonso	Rodelas	7182	0	0	0	0	0	0
Centro Sul Baiano	Porto Seguro	Caravelas	21464.5	2	3	0	9.31771	13.9766	0
Nordeste Baiano	Porto Seguro	Alcobaça	20026	2	0	0	9.98702	0	0
Sul Baiano	Porto Seguro	Itabela	26228.5	4	5	1	15.2506	19.0632	3.81265
Sul Baiano	Porto Seguro	Porto Seguro	117402	2	3	1	1.70355	2.55532	0.851774
Sul Baiano	Porto Seguro	Teixeira de Freitas	121268	4	7	1	3.29848	5.77234	0.82462
Sul Baiano	Porto Seguro	Itamaraju	66442.5	23	17	0	34.6164	25.586	0
Sul Baiano	Porto Seguro	Prado	25836	1	1	0	3.87057	3.87057	0
Sul Baiano	Porto Seguro	Eunápolis	96274	0	0	0	0	0	0
Sul Baiano	Porto Seguro	Guaratinga	22705.5	0	0	0	0	0	0
Sul Baiano	Porto Seguro	Ibirapuã	7689	0	0	0	0	0	0
Sul Baiano	Porto Seguro	Itagimirim	7103	0	0	0	0	0	0
Sul Baiano	Porto Seguro	Itanhém	20998	0	0	0	0	0	0
Sul Baiano	Porto Seguro	Jucuruçu	10665.5	0	0	0	0	0	0
Sul Baiano	Porto Seguro	Lajedão	3519.5	0	0	0	0	0	0
Sul Baiano	Porto Seguro	Medeiros Neto	22171.5	0	0	0	0	0	0
Sul Baiano	Porto Seguro	Mucuri	33971	0	0	0	0	0	0
Sul Baiano	Porto Seguro	Nova Viçosa	35412	0	0	0	0	0	0
Sul Baiano	Porto Seguro	Santa Cruz Cabrália	6477.5	0	0	0	0	0	0
Sul Baiano	Porto Seguro	Vereda	7229.5	0	0	0	0	0	0
Centro Norte Baiano	Ribeira do Pombal	Antas	16780	0	0	0	0	0	0
Centro Norte Baiano	Ribeira do Pombal	Banzaê	11141	0	0	0	0	0	0
Nordeste Baiano	Ribeira do Pombal	Ribeira do Pombal	48358	0	3	0	0	6.20373	0
Nordeste Baiano	Ribeira do Pombal	Adustina	15080.5	0	0	0	0	0	0
Nordeste Baiano	Ribeira do Pombal	Cipó	15323	0	0	0	0	0	0
Nordeste Baiano	Ribeira do Pombal	Fátima	19131.5	0	0	0	0	0	0
Nordeste Baiano	Ribeira do Pombal	Heliópolis	14363.5	0	0	0	0	0	0
Nordeste Baiano	Ribeira do Pombal	Itapicuru	31213.5	0	0	0	0	0	0
Nordeste Baiano	Ribeira do Pombal	Nova Soure	26039	0	0	0	0	0	0
Nordeste Baiano	Ribeira do Pombal	Novo Triunfo	14743.5	0	0	0	0	0	0
Nordeste Baiano	Ribeira do Pombal	Olindina	25110.5	0	0	0	0	0	0
Nordeste Baiano	Ribeira do Pombal	Paripiranga	28717.5	0	0	0	0	0	0
Nordeste Baiano	Ribeira do Pombal	Ribeira do Amparo	14368.5	0	0	0	0	0	0
Vale Sao-Francisco da Bahia	Ribeira do Pombal	Cícero Dantas	31656.5	0	0	0	0	0	0
Centro Sul Baiano	Salvador	Dias d'Ávila	55210.5	0	1	0	0	1.81125	0
Metropolitana de Salvador	Salvador	Vera Cruz	35951.5	1	0	1	2.78153	0	2.78153
Metropolitana de Salvador	Salvador	Salvador	2920679	242	450	78	8.28574	15.4074	2.67061
Metropolitana de Salvador	Salvador	Lauro de Freitas	147662	19	19	1	12.8673	12.8673	0.677225
Metropolitana de Salvador	Salvador	Itaparica	20269	2	6	0	9.86729	29.6019	0
Metropolitana de Salvador	Salvador	Simões Filho	112494	9	11	0	8.00039	9.77826	0
Metropolitana de Salvador	Salvador	São Francisco do Conde	30520.5	0	1	0	0	3.27649	0
Metropolitana de Salvador	Salvador	Madre de Deus	15893	0	0	0	0	0	0
Nordeste Baiano	Salvador	Candeias	79980.5	3	7	0	3.75091	8.75213	0
Sul Baiano	Salvador	Camaçari	224225	0	8	0	0	3.56784	0
Centro Norte Baiano	Santa Maria da Vitoria	Canápolis	10464	0	0	0	0	0	0
Centro Sul Baiano	Santa Maria da Vitoria	Coribe	14732	0	0	0	0	0	0
Extremo Oeste Baiano	Santa Maria da Vitoria	Jaborandi	8953.5	0	0	0	0	0	0
Extremo Oeste Baiano	Santa Maria da Vitoria	Santana	26430.5	0	0	0	0	0	0
Extremo Oeste Baiano	Santa Maria da Vitoria	Serra Dourada	17748.5	0	0	0	0	0	0
Metropolitana de Salvador	Santa Maria da Vitoria	São Félix do Coribe	13099	0	0	0	0	0	0
Nordeste Baiano	Santa Maria da Vitoria	Correntina	32253	0	0	0	0	0	0
Sul Baiano	Santa Maria da Vitoria	Cocos	17681.5	0	0	0	0	0	0
Sul Baiano	Santa Maria da Vitoria	Santa Maria da Vitória	41167	0	0	0	0	0	0
Centro Norte Baiano	Santos Antonio de Jesus	Conceição do Almeida	17903	0	1	0	0	5.58566	0
Centro Sul Baiano	Santos Antonio de Jesus	Cabaceiras do Paraguaçu	17919	0	2	0	0	11.1613	0
Centro Sul Baiano	Santos Antonio de Jesus	Dom Macedo Costa	3861	0	0	0	0	0	0
Extremo Oeste Baiano	Santos Antonio de Jesus	Cruz das Almas	55742	3	2	0	5.38194	3.58796	0
Extremo Oeste Baiano	Santos Antonio de Jesus	São Félix	15644.5	0	0	0	0	0	0
Metropolitana de Salvador	Santos Antonio de Jesus	Santo Antônio de Jesus	86014	32	17	1	37.2032	19.7642	1.1626
Metropolitana de Salvador	Santos Antonio de Jesus	Santo Amaro	57857	2	6	0	3.4568	10.3704	0
Metropolitana de Salvador	Santos Antonio de Jesus	Cachoeira	32873.5	4	3	0	12.1679	9.12589	0
Metropolitana de Salvador	Santos Antonio de Jesus	Jaguaripe	16639.5	0	1	0	0	6.0098	0
Metropolitana de Salvador	Santos Antonio de Jesus	Governador Mangabeira	20185.5	0	1	0	0	4.95405	0
Metropolitana de Salvador	Santos Antonio de Jesus	Muritiba	27539.5	2	1	0	7.2623	3.63115	0
Metropolitana de Salvador	Santos Antonio de Jesus	Nazaré	26932	4	0	0	14.8522	0	0
Metropolitana de Salvador	Santos Antonio de Jesus	Muniz Ferreira	7102	1	0	0	14.0805	0	0
Metropolitana de Salvador	Santos Antonio de Jesus	Maragogipe	42853	1	0	0	2.33356	0	0
Metropolitana de Salvador	Santos Antonio de Jesus	Salinas da Margarida	13470	0	0	0	0	0	0
Metropolitana de Salvador	Santos Antonio de Jesus	São Felipe	20603.5	0	0	0	0	0	0
Metropolitana de Salvador	Santos Antonio de Jesus	Sapeaçu	16837	0	0	0	0	0	0
Metropolitana de Salvador	Santos Antonio de Jesus	Saubara	11279	0	0	0	0	0	0
Metropolitana de Salvador	Santos Antonio de Jesus	Varzedo	9248	0	0	0	0	0	0
Sul Baiano	Santos Antonio de Jesus	Aratuípe	8647.5	0	0	0	0	0	0
Vale Sao-Francisco da Bahia	Santos Antonio de Jesus	Castro Alves	24666	0	0	0	0	0	0
Centro Sul Baiano	Seabra	Andaraí	14309	0	1	0	0	6.98861	0
Centro Sul Baiano	Seabra	Itaeté	14346.5	1	1	0	6.97034	6.97034	0
Centro Sul Baiano	Seabra	Abaíra	8827.5	0	0	0	0	0	0
Centro Sul Baiano	Seabra	Boninal	13509	0	0	0	0	0	0
Centro Sul Baiano	Seabra	Bonito	14165.5	0	0	0	0	0	0
Centro Sul Baiano	Seabra	Contendas do Sincorá	3826.5	0	0	0	0	0	0
Centro Sul Baiano	Seabra	Ibicoara	16274	0	0	0	0	0	0
Centro Sul Baiano	Seabra	Jussiape	8400	0	0	0	0	0	0
Centro Sul Baiano	Seabra	Lençóis	9818.5	0	0	0	0	0	0
Centro Sul Baiano	Seabra	Mucugê	14368.5	0	0	0	0	0	0
Centro Sul Baiano	Seabra	Nova Redenção	9104.5	0	0	0	0	0	0
Centro Sul Baiano	Seabra	Palmeiras	8205	0	0	0	0	0	0
Centro Sul Baiano	Seabra	Piatã	18277.5	0	0	0	0	0	0
Centro Sul Baiano	Seabra	Rio de Contas	13645.5	0	0	0	0	0	0
Centro Sul Baiano	Seabra	Seabra	41270	0	0	0	0	0	0
Centro Sul Baiano	Seabra	Wagner	8754.5	0	0	0	0	0	0
Sul Baiano	Seabra	Utinga	19623.5	0	0	0	0	0	0
Vale Sao-Francisco da Bahia	Seabra	Barra da Estiva	20854.5	0	0	0	0	0	0
Centro Norte Baiano	Senhor do Bonfim	Senhor do Bonfim	73955.5	10	19	2	13.5216	25.6911	2.70433
Centro Norte Baiano	Senhor do Bonfim	Antônio Gonçalves	10897	0	0	0	0	0	0
Centro Norte Baiano	Senhor do Bonfim	Filadélfia	16407.5	0	0	0	0	0	0
Centro Norte Baiano	Senhor do Bonfim	Itiúba	36012	0	0	0	0	0	0
Centro Norte Baiano	Senhor do Bonfim	Jaguarari	29675	0	0	0	0	0	0
Centro Norte Baiano	Senhor do Bonfim	Pindobaçu	20733	0	0	0	0	0	0
Centro Norte Baiano	Senhor do Bonfim	Umburanas	16445.5	0	0	0	0	0	0
Centro Sul Baiano	Senhor do Bonfim	Andorinha	14282	0	0	0	0	0	0
Vale Sao-Francisco da Bahia	Senhor do Bonfim	Campo Formoso	66405	0	0	0	0	0	0
Centro Norte Baiano	Serrinha	Santaluz	34334	2	1	0	5.82513	2.91256	0
Centro Sul Baiano	Serrinha	Biritinga	14129	0	0	1	0	0	7.07764
Metropolitana de Salvador	Serrinha	Conceição do Coité	61892.5	2	6	0	3.23141	9.69423	0
Nordeste Baiano	Serrinha	Valente	22143	2	4	0	9.0322	18.0644	0
Nordeste Baiano	Serrinha	Serrinha	72511	8	9	0	11.0328	12.4119	0
Nordeste Baiano	Serrinha	São Domingos	9041	0	1	0	0	11.0607	0
Nordeste Baiano	Serrinha	Teofilândia	21066.5	2	2	0	9.49375	9.49375	0
Nordeste Baiano	Serrinha	Retirolândia	12203	0	1	0	0	8.19471	0
Nordeste Baiano	Serrinha	Gavião	4490.5	1	0	0	22.2692	0	0
Nordeste Baiano	Serrinha	Ichu	5996	1	0	0	16.6778	0	0
Nordeste Baiano	Serrinha	Araci	52995	0	0	0	0	0	0
Nordeste Baiano	Serrinha	Capela do Alto Alegre	12204.5	0	0	0	0	0	0
Nordeste Baiano	Serrinha	Lamarão	11607.5	0	0	0	0	0	0
Nordeste Baiano	Serrinha	Nova Fátima	7742	0	0	0	0	0	0
Nordeste Baiano	Serrinha	Pé de Serra	14424	0	0	0	0	0	0
Nordeste Baiano	Serrinha	Riachão do Jacuípe	32910.5	0	0	0	0	0	0
Sul Baiano	Serrinha	Candeal	9089.5	0	1	0	0	11.0017	0
Centro Norte Baiano	Valenca	Cairu	14079	0	0	0	0	0	0
Metropolitana de Salvador	Valenca	Camamu	32561.5	0	0	0	0	0	0
Sul Baiano	Valenca	Ituberá	23819	2	3	0	8.39666	12.595	0
Sul Baiano	Valenca	Valença	86742	5	1	0	5.76422	1.15284	0
Sul Baiano	Valenca	Igrapiúna	13336	1	0	0	7.4985	0	0
Sul Baiano	Valenca	Maraú	17245	1	0	0	5.79878	0	0
Sul Baiano	Valenca	Nilo Peçanha	13026.5	0	0	0	0	0	0
Sul Baiano	Valenca	Piraí do Norte	8802	0	0	0	0	0	0
Sul Baiano	Valenca	Presidente Tancredo Neves	23248	0	0	0	0	0	0
Sul Baiano	Valenca	Taperoá	18649	0	0	0	0	0	0
Centro Norte Baiano	Vitoria da Conquista	Anagé	25767.5	0	0	0	0	0	0
Centro Norte Baiano	Vitoria da Conquista	Caetanos	12263	0	0	0	0	0	0
Centro Sul Baiano	Vitoria da Conquista	Vitória da Conquista	311051	3	6	0	0.964472	1.92894	0
Centro Sul Baiano	Vitoria da Conquista	Iguaí	28378.5	3	0	0	10.5714	0	0
Centro Sul Baiano	Vitoria da Conquista	Nova Canaã	19419.5	2	0	0	10.2989	0	0
Centro Sul Baiano	Vitoria da Conquista	Ibicuí	16077.5	1	0	0	6.21987	0	0
Centro Sul Baiano	Vitoria da Conquista	Barra do Choça	32453	0	0	0	0	0	0
Centro Sul Baiano	Vitoria da Conquista	Cândido Sales	27027	0	0	0	0	0	0
Centro Sul Baiano	Vitoria da Conquista	Manoel Vitorino	14295.5	0	0	0	0	0	0
Centro Sul Baiano	Vitoria da Conquista	Mirante	9047	0	0	0	0	0	0
Centro Sul Baiano	Vitoria da Conquista	Planalto	21762	0	0	0	0	0	0
Centro Sul Baiano	Vitoria da Conquista	Poções	45451	0	0	0	0	0	0
Nordeste Baiano	Vitoria da Conquista	Boa Nova	15990.5	0	0	0	0	0	0
Sul Baiano	Vitoria da Conquista	Belo Campo	15344.5	0	0	0	0	0	0
Vale Sao-Francisco da Bahia	Vitoria da Conquista	Bom Jesus da Serra	10441.5	0	0	0	0	0	0
Vale Sao-Francisco da Bahia	Vitoria da Conquista	Caatiba	10195	0	0	0	0	0	0
Vale Sao-Francisco da Bahia	Vitoria da Conquista	Dário Meira	12583.5	0	0	0	0	0	0
